# Supplementary material for: Genome-Wide Identification of PEBP Gene Family in Two Dendrobium Species and Expression Patterns in Dendrobium chrysotoxum
Source: Int J Mol Sci. 2023 Dec 14;24(24):17463. doi: 10.3390/ijms242417463 (PMC10743876; doi:10.3390/ijms242417463)
Supplement: Supplementary file 1 [file ijms-24-17463-s001.zip › Table S1.xlsx]

## Sheet: Sheet1
Table S1. The characteristics of PEBPs of D. chrysotoxum and D. nobile
Gene name	Gene ID	Number of amino acids(aa)	Molecular weight（Da）	Theoretical pI	GRAVY	Aliphatic index	Instability index	Protein sequences
Maker69570	DchPEBP1	202	22749.8	9.43	-0.426	69.46	57.01	MSGSSSRFSNVLGEVFGSFDQSVMLKVSFNNKPIFNGCDLRPSNVVNRPR VEVGGDDLRVFYTLIMVDLDAPNPSNPTLREYLHWMVTDIPATTDASFVR YSLIMFMHACMHAGRELVKYESPQPVTGIHRMVIALLKQQRRSTVSKPDS RENFDTRTFAQAYNLDTPVAGAYFNCQREAGSGGRRYKRSNAIQANSRSD PR
Maker69574	DchPEBP2	173	19520.9	7.81	-0.401	70.4	57.5	MSGDSSLFNNALREDVGSFDQSVTFRVLFNNRPFSNGCDLRPSTVASRPR VEVGGDDLRVFYTLVMVDLDAPNPSNPTLKEYLHWMVTDIPATTDASFGR ELVRYESPRPAIGIHRIVFALLRQKRRTSVSRPEVRENFSTQSFAQEYEL SSPVAAAYFNCQREAGSGGRRFF
Maker113906	DchPEBP3	189	21533.6	7.87	-0.196	84.97	42.18	MSNESSSLINTIGDILGPFNLSVPLRITYSNRPVINGCDLRPSAILNRPM VEVGGDDFRVVYTLVMVNLDAPNPSNPTLREYLHWMVTDIPGTTNVTFGV FGEVLMHVRNWDTGRELIRYESPRPMMGIHRIVFMLFRQLGRNTVFEPDL RHNFSTRNFAQEYNLSLPVAAVYFNCQREAGSGGRRFHN
Maker113908	DchPEBP4	82	9641.03	10.36	-0.51	61.83	37.93	MFKTGTGRELIRYESPRPMMGIHRIVFMLFRQLGRNTVFEPDLRHNFSTR NFAEEYNLSLPVAAVYFNCQREAGSGGRRFHN
Maker116256	DchPEBP5	199	22501.7	8.83	-0.256	87.14	37.99	LHHHRGLTPKFNLTCLLLISVVDNIAMSRDPLVVGNIVGDVLDPFIRTAT MRLIYNNKDVTNGSDLKPSMVAKEPRVEIAGRDIRIFYTLVMIDPDAPSP SNPTKREHLHWLVTDIPETTNASFGNEVVSYESPKPTAGIHRIVFVLFRQ SVRQTIDAPGWRQNFNTRDFAQLYNLGSPVAAMYFNCQRENGCGGRRYY
Maker92989	DchPEBP6	420	48315.4	9.13	-0.059	87.69	65.15	MSSALRPFYLSLVNRSIVLHVICCFMQVDCHALTNLLQLFRFSLGPFRSV RVLIFGKFSSFHFLSLAPHLNYFQTSFSFYFIEYIVSPALNTTYQIINGI AFLFGFALLSWKLFFVASFTMSRDPLVVGRVVGDVLDPFIRSASMSVIYN NKEVTNGSELKPSVVAREPRLVTDIQETTTANYVCSISINIEIIEAIAHT FDHTILGNEVVSYESPNPTAGIHRIVFVLFRQSIRQTIYAPGWRQNFNTR DFAQYYNLGPPVAAMYFNCQRENGCGGRRYKLHTHTRHVCRRWMDLTFPQ SELRRGMHLTILDNIPEQSIKLSSSFIVVRLRSVYDVPSLWIGSCDVRSE ATKEFACCEDYTSRFPGSFRSFDDSLPVDRKLQHYDRKQQQS…
Maker89286	DchPEBP7	197	22116.4	8.81	-0.234	81.07	40.69	LSTLYIASLCSSRPYKLPTPLKEAMARAVEPLIVGRVIGEVLESFNPSMK MKVIYNCNKIVCNGHEFYPSAVSAKPRVEVQGGDLRSFFTLVMTDPDVPG PSDPYLREHLHWIVTDIPGTTDASFGREVVPYESPRPNIGIHRFVFVLFM QKGRETVRPPISRDGFNTRGFAEENDLGLPVSAVYFNAQRETASRRR
Maker59702	DchPEBP8	186	20731.6	5.94	-0.247	85.32	40.88	VLGQLSQCSLKPIMMHGRDPLVLGQVVGDVLDPFIRSAMLRVVYNNKEIT NGTGLRQSAVVNPPRVEIGGEDEQVLYTLVMVDPDAPSPTNPANREYLHW LVTDIPEPMDASFGNEVVHYEGPRPQAGIHRIAFVLFKQEIQQTVYAPGW RQNFNTRDFAAVYNLGSPVAAVYFNCQREHGCGGRR
Maker97231	DchPEBP9	176	19931.5	6.42	-0.364	79.66	42.63	MNRERDPLTVGRVIGDVLDPFTRRLSLRVTYNSRDVTNGLELKPSAVVEQ PRVEVGGNDLRTFYTLVMVDPDAPSPSDPHLREYLHWLVTDIPATTSATF GSEIVCYESPRPSLGIHRFIFVLFHQLGRQTVYAPGWRQNFNTRDFAELY NLGSPVAAVYFNCQREAGSGGRRMQD
Maker66288	DchPEBP10	175	19969.7	7.69	-0.392	71.71	37.07	MSRDPLVLERVIGDVLDPFTRTTTLRVTYGSFRVVTNGKDFKPSQVVNQP RVEIGGNDLRSFHTLVMVDPDAPSPSDPSLKEYLHWLVSDIPGTTSANFG HEMMCYESPKPSCGIHRYVFVLFEQIGRKTVYCPPWRQNFNTREFAENYN LGSPVAALYFNCQRESGWGGRRLYL
Maker118936	DchPEBP11	173	19275.3	7.69	-0.082	84.39	69.14	MTSTFVESLVVGRVIGEVVDLFVPTVTMSVNYGPKHINNGCDVKPSMAVN PPALCISGNISDLYTLIMTDPDAPSPSEPRMRECIHWLVVNIPGGTDPFK GEEIVPYMPPQPPLGIHRYVFVLFQQQKRIEGMSPFASRANFNTRLFASQ LELGLPVAAVYFNCQRQPNNRRR
Dnobile04G00181.1	DnoPEBP1	174	19421.9	7.79	-0.352	70.52	50.51	MAGSSSRFSNVLGEVFGSFDQSVMLNVSFNNKPVFNGCDLRPSNVVNRPRVEVGGDDLRVFYTLIMVDLDAPNPSNPTLK EYLHWMVTDIPATTDASFGRELVKYESPQPVTGIHRMVIALLKQQRRSTVSKPDSRENFDTRTFAQAYNLDSPVAAAYFN CQREAGSGGRRFFS
Dnobile04G00185.1	DnoPEBP2	173	19670.09	7.73	-0.414	69.83	52.31	MSGDSSLFNNALREDVGSFDQSVTFRVLFNNRPFSNGCDLRPSTVANRPRVEVGGDDLRVFYTLVMVDLDAPNPSNPTLK EYLHWMVTDIPATTDASFGRELVRYESPRPTIGIHRIVFALLRQKRRTCVYRPEVRENFSTQSFAQEYELSSPVAAAYFN CQREAGSGGRRFF
Dnobile05G00245.1	DnoPEBP3	174	19756.6	8.74	-0.174	83.97	51.95	MSNESSSLISTIGDILGPFNLSVPLRITYNNRPVINGCDLRPSAILNRPMVEVGGDDFRVFYTLVMVNLDAPNPSNPTLR EYLHWMVTDIPATTNVTFGRQLISYESPRPMMGIHRIVFMLFRQLGRNTVFEPDLRHNFSTRSFAQEYNLSLPVAAVYFN CQREAGSGGRRFHN
Dnobile10G01258.1	DnoPEBP4	178	19931.6	8.6	-0.335	79.33	40.02	MSRDPLVVGNIVGDVLDPFSRSATMRLIYNNKDVTNGSDLKPSMVVKEPRVEIAGRDIRTLYTLVMIDPDAPSPSNPTKR EHLHWLVTDIPETTNASFGNEVVSYESPKPTAGIHRIVFVLFKQSVRQTIDAPGWRQNFNTRDFAQLYSLGSPVAAMYFN CQRENGCGGRRYVASGWI
Dnobile16G00912.1	DnoPEBP5	126	14163	4.99	-0.423	88.02	60.09	MSRDPLVVGRVVDDVLDPFRRSASMSVIYNNKEVTNGSELKPSVVAREPRVEIEGYDIQKYYTLVMIDPDAPSPSNPTNR EHLLWLVTDIQETTTANYDSVRRSVKESGSLPTLGECEHLKGFLPI
Dnobile16G00913.1	DnoPEBP6	178	20148.6	6.12	-0.427	74.38	48.2	MSRDPLVVGRVVDDVLDPFRRSASMSVIYNNKEVTNGSELKPSVVAREPRVEIEGYDIQKYYTLVMIDPDAPSPSNPTNR EHLLWLVTDIQETTTANYGNEVVSYESPNPTAGIHRIVFVLFKQSIRQTIYAPGWRQNFNTRDFAQCYSLGSPVAAMYFN CQRENGCGGRRYVASGWT
Dnobile16G01508.1	DnoPEBP7	176	19903.8	7.81	-0.259	80.17	39.73	MARAVEPLIVGRVIGEVLESFNPTVKMKVLYNCNKLVCNGHEFYPSAVSAKPRVEVQGGDLRSFFTLVMTDPDVPGPSDP YLREHLHWIVTDIPGTTDASFGREVVPYESPRPNIGIHRFVFVLFMQKGRETVRPPISRDGFNTRGFAEENDLGLPVSAV YFNAQRETASRRRYLY
Dnobile18G00022.1	DnoPEBP8	347	39253.8	5.33	-0.178	82.56	46.67	MMHGRDPLVLGQVVGDVLDPFIRSAMLRVVYNNKEITNGTGLRQSAVVNPPTVEIGGEDEQILYTLVMVDPDAPSPNNPA NREYLHWLVTDIPETMDASFGNEVVHYEGPRPQAGIHRIAFVLFKQETQQTVYAPGWRQNFNTRDFAAVYNLGSPVAAVY FNCQREHGCGGRRVLQYWRSCPIYLLFEFLDARASHEEESLKGAVIQPLCQTRMELSLIGLQKAGKTSLSVIHFGYRQDM IPMSMPLAQKAIPFGAPNIFSKYELAYMLLSPWSCVFYFVHVAAYHAFKLHFKEFSVEVMILKGEEESMKRDSSITVRGM IGTLGELYPFEEWEVTEDTGETEETHG
Dnobile18G00740.1	DnoPEBP9	176	19825.4	6.29	-0.341	79.09	44.16	MSRERDPLTVGRVIGDVLDPFTRRVSLKVTYNSKDVTNGLELKPSAVVEQPRVEVGGNDLRTFYTLVMVDPDAPSPSDPQ LREYLHWLVTDIPATTSATFGSEIVCYESPRPSLGIHRFIFVLFHQLGRQTVYAPGWRQNFNTRDFAELYNLGSPVAAVY FNCQREAGSGGRRMQD
Dnobile18G01580.1	DnoPEBP10	173	19292.3	6.9	-0.06	87.8	64.66	MASTFVESLVVGRVIGEVVDLFVPTVTMSVNYGAKHINNGCHVKPSMAVNPPALCISGNISDLYTLIMTDPDAPSPSEPR MREWIHWLVVNIPGGTDPFKGEEIVPYMPPQPPLGIHRYVFVLFQQEKRIEGMSPLASRANFNTRLFASQLELGLPVAAV YFNCQREPNNRRR
Dnobile19G00172.1	DnoPEBP11	373	42422.8	6.12	-0.437	71.5	40.09	MSRDPLVLERVIGDVLDPFTGTTTLRVTYGSFMVNNGKDFKPSQVVNQPRVEIGGNDLRSFYTLIMVDPDAPSPSDPSLK EYLHWLVTDIPGTTSANFGDEMMCYEGPRPSCGIHRYVFILFEQIGRKTVYCPPWRHNFNTREFAENYNLGSPVAALYFN CQRESGWGGRKLYLGRDYWVRTPDTSYRSVLHSTE MSRDPLVVGRVVDDVLDPFRRSASMSVIYNNKEVTNGSELKPSVVAREPRVEIEGYDIQKYYTLVMIDPDAPSPSNPTNREHLLWLVTDIQETTTANYGNEVVSYESPNPTAGIHRIVFVLFKQSIRQTIYAPGWRQNFNTRDFAQCYSLGSPVAAMYFNCQRENGCGGRRYVASGWT

## Sheet: Sheet2
The genes ID, abbreviation and Parent ID used in the experiment
Gene ID	Abbreviation
AT1G18100.1	AtMFT
AT1G65480.2	AtFT
AT2G27550.1	AtATC
AT4G20370.1	AtTSF
AT5G03840.1	AtTFL1
AT5G62040.1	AtBFT
Os01t0111600-01	OsMFT1
Os01t0202700-00	OsFTL1
Os01t0218500-01	OsFTL2
Os01t0218500-02	OsFTL3/FTL
Os02t0232300-00	OsFTL4
Os02t0531600-01	RCN1
Os04t0411400-01	RCN2
Os04t0488400-01	OsFTL5
Os05t0468800-01	OsFTL6
Os05t0518000-00	OsFTL7
Os06t0157500-01	OsFTL8/RFT1
Os06t0157700-01	OsFTL9/HD3A
Os06t0498800-01	OsMFT2
Os06t0552900-00	OsFTL10
Os09t0513500-00	OsFTL11/osFT
Os11t0152500-01	OsRCN3
Os11t0293800-00	OsFTL12
Os12t0152000-00	RCN4
Os12t0232300-00	OsFTL13
Maker69570	DchPEBP1
Maker69574	DchPEBP2
Maker113906	DchPEBP3
Maker113908	DchPEBP4
Maker116256	DchPEBP5
Maker92989	DchPEBP6
Maker89286	DchPEBP7
Maker59702	DchPEBP8
Maker97231	DchPEBP9
Maker66288	DchPEBP10
Maker118936	DchPEBP11
rna-gnl|WGS:JAGYWB|Dnobile04G00181.1	DnoPEBP1
rna-gnl|WGS:JAGYWB|Dnobile04G00185.1	DnoPEBP2
rna-gnl|WGS:JAGYWB|Dnobile05G00245.1	DnoPEBP3
rna-gnl|WGS:JAGYWB|Dnobile10G01258.1	DnoPEBP4
rna-gnl|WGS:JAGYWB|Dnobile16G00912.1	DnoPEBP5
rna-gnl|WGS:JAGYWB|Dnobile16G00913.1	DnoPEBP6
rna-gnl|WGS:JAGYWB|Dnobile16G01508.1	DnoPEBP7
rna-gnl|WGS:JAGYWB|Dnobile18G00022.1	DnoPEBP8
rna-gnl|WGS:JAGYWB|Dnobile18G00740.1	DnoPEBP9
rna-gnl|WGS:JAGYWB|Dnobile18G01580.1	DnoPEBP10
rna-gnl|WGS:JAGYWB|Dnobile19G00172.1	DnoPEBP11
