# Supplementary material for: Genome-Wide Identification of PEBP Gene Family in Two Dendrobium Species and Expression Patterns in Dendrobium chrysotoxum
Source: Int J Mol Sci. 2023 Dec 14;24(24):17463. doi: 10.3390/ijms242417463 (PMC10743876; doi:10.3390/ijms242417463)
Supplement: Supplementary file 1 [file ijms-24-17463-s001.zip › Table S2.xlsx]

## Sheet: DCHplantCARE_output_PlantCARE_2
Table S2. Cis-elements of PEBPs of three Dendrobium species
gene_ID	Site Name	sequence	Strand	Matrix score.	Strand	Organism	function
DchPEBP3	ARE	AAACCA	420	6	+	Zea mays	cis-acting regulatory element essential for the anaerobic induction
DchPEBP4	ARE	AAACCA	6	6	+	Zea mays	cis-acting regulatory element essential for the anaerobic induction
DchPEBP4	ARE	AAACCA	196	6	-	Zea mays	cis-acting regulatory element essential for the anaerobic induction
DchPEBP4	ARE	AAACCA	1784	6	+	Zea mays	cis-acting regulatory element essential for the anaerobic induction
DchPEBP5	ARE	AAACCA	18	6	-	Zea mays	cis-acting regulatory element essential for the anaerobic induction
DchPEBP11	ARE	AAACCA	383	6	-	Zea mays	cis-acting regulatory element essential for the anaerobic induction
DchPEBP11	ARE	AAACCA	909	6	+	Zea mays	cis-acting regulatory element essential for the anaerobic induction
DchPEBP8	ARE	AAACCA	315	6	+	Zea mays	cis-acting regulatory element essential for the anaerobic induction
DchPEBP8	ARE	AAACCA	1207	6	+	Zea mays	cis-acting regulatory element essential for the anaerobic induction
DchPEBP8	ARE	AAACCA	1383	6	+	Zea mays	cis-acting regulatory element essential for the anaerobic induction
DchPEBP10	ARE	AAACCA	240	6	+	Zea mays	cis-acting regulatory element essential for the anaerobic induction
DchPEBP1	ARE	AAACCA	220	6	-	Zea mays	cis-acting regulatory element essential for the anaerobic induction
DchPEBP1	ARE	AAACCA	616	6	-	Zea mays	cis-acting regulatory element essential for the anaerobic induction
DchPEBP1	ARE	AAACCA	1680	6	-	Zea mays	cis-acting regulatory element essential for the anaerobic induction
DchPEBP1	ARE	AAACCA	1685	6	-	Zea mays	cis-acting regulatory element essential for the anaerobic induction
DchPEBP2	ARE	AAACCA	720	6	-	Zea mays	cis-acting regulatory element essential for the anaerobic induction
DchPEBP2	ARE	AAACCA	804	6	-	Zea mays	cis-acting regulatory element essential for the anaerobic induction
DchPEBP2	ARE	AAACCA	826	6	-	Zea mays	cis-acting regulatory element essential for the anaerobic induction
DchPEBP2	ARE	AAACCA	868	6	-	Zea mays	cis-acting regulatory element essential for the anaerobic induction
DchPEBP2	ARE	AAACCA	1034	6	-	Zea mays	cis-acting regulatory element essential for the anaerobic induction
DchPEBP2	ARE	AAACCA	1229	6	-	Zea mays	cis-acting regulatory element essential for the anaerobic induction
DchPEBP2	ARE	AAACCA	1271	6	-	Zea mays	cis-acting regulatory element essential for the anaerobic induction
DchPEBP6	ARE	AAACCA	681	6	+	Zea mays	cis-acting regulatory element essential for the anaerobic induction
DchPEBP6	ARE	AAACCA	987	6	-	Zea mays	cis-acting regulatory element essential for the anaerobic induction
DchPEBP2	WUN-motif	AAATTTCCT	286	9	-	Brassica oleracea	wound-responsive element
DchPEBP2	WUN-motif	AAATTTCCT	1633	9	+	Brassica oleracea	wound-responsive element
DchPEBP3	MRE	AACCTAA	108	7	+	Petroselinum crispum	MYB binding site involved in light responsiveness
DchPEBP5	MRE	AACCTAA	578	7	+	Petroselinum crispum	MYB binding site involved in light responsiveness
DchPEBP11	MRE	AACCTAA	140	7	-	Petroselinum crispum	MYB binding site involved in light responsiveness
DchPEBP10	MRE	AACCTAA	126	7	+	Petroselinum crispum	MYB binding site involved in light responsiveness
DchPEBP2	MRE	AACCTAA	1063	7	-	Petroselinum crispum	MYB binding site involved in light responsiveness
DchPEBP7	MRE	AACCTAA	447	7	-	Petroselinum crispum	MYB binding site involved in light responsiveness
DchPEBP7	MRE	AACCTAA	788	7	-	Petroselinum crispum	MYB binding site involved in light responsiveness
DchPEBP6	MRE	AACCTAA	1139	7	-	Petroselinum crispum	MYB binding site involved in light responsiveness
DchPEBP11	TGA-element	AACGAC	92	6	+	Brassica oleracea	auxin-responsive element
DchPEBP10	TGA-element	AACGAC	467	6	+	Brassica oleracea	auxin-responsive element
DchPEBP10	TGA-element	AACGAC	1198	6	-	Brassica oleracea	auxin-responsive element
DchPEBP10	TGA-element	AACGAC	1838	6	+	Brassica oleracea	auxin-responsive element
DchPEBP7	TGA-element	AACGAC	185	6	-	Brassica oleracea	auxin-responsive element
DchPEBP11	GATA-motif	AAGATAAGATT	337	10	-	Arabidopsis thaliana	part of a light responsive element
DchPEBP1	GATA-motif	AAGATAAGATT	961	10	-	Arabidopsis thaliana	part of a light responsive element
DchPEBP1	I-box	AAGATAAGGCT	1812	10	+	Gossypium hirsutum	part of a light responsive element
DchPEBP1	GATA-motif	AAGGATAAGG	54	9	+	Solanum tuberosum	part of a light responsive element
DchPEBP6	GATA-motif	AAGGATAAGG	1134	9	+	Solanum tuberosum	part of a light responsive element
DchPEBP6	GATA-motif	AAGGATAAGG	1298	9	+	Solanum tuberosum	part of a light responsive element
DchPEBP9	GATA-motif	AAGGATAAGG	82	9	+	Solanum tuberosum	part of a light responsive element
DchPEBP2	ATCT-motif	AATCTAATCC	638	9	-	Pisum sativum	part of a conserved DNA module involved in light responsiveness
DchPEBP6	ATCT-motif	AATCTAATCC	1136	9	-	Pisum sativum	part of a conserved DNA module involved in light responsiveness
DchPEBP10	AT1-motif	AATTATTTTTTATT	28	13	-	Solanum tuberosum	part of a light responsive module
DchPEBP7	AT1-motif	AATTATTTTTTATT	1838	13	-	Solanum tuberosum	part of a light responsive module
DchPEBP9	AT1-motif	AATTATTTTTTATT	945	13	-	Solanum tuberosum	part of a light responsive module
DchPEBP9	AT1-motif	AATTATTTTTTATT	1806	13	+	Solanum tuberosum	part of a light responsive module
DchPEBP11	chs-Unit 1 m1	ACCTAACCCGC	135	10	-	Hordeum vulgare	part of a light responsive element
DchPEBP3	ABRE	ACGTG	618	5	+	Arabidopsis thaliana	cis-acting element involved in the abscisic acid responsiveness
DchPEBP3	ABRE	ACGTG	997	5	-	Arabidopsis thaliana	cis-acting element involved in the abscisic acid responsiveness
DchPEBP3	ABRE	ACGTG	1020	5	+	Arabidopsis thaliana	cis-acting element involved in the abscisic acid responsiveness
DchPEBP4	ABRE	ACGTG	1072	5	+	Arabidopsis thaliana	cis-acting element involved in the abscisic acid responsiveness
DchPEBP11	ABRE	ACGTG	1094	5	-	Arabidopsis thaliana	cis-acting element involved in the abscisic acid responsiveness
DchPEBP11	ABRE	ACGTG	1770	5	-	Arabidopsis thaliana	cis-acting element involved in the abscisic acid responsiveness
DchPEBP11	ABRE	ACGTG	1800	5	+	Arabidopsis thaliana	cis-acting element involved in the abscisic acid responsiveness
DchPEBP8	ABRE	ACGTG	1503	5	+	Arabidopsis thaliana	cis-acting element involved in the abscisic acid responsiveness
DchPEBP8	ABRE	ACGTG	1621	5	+	Arabidopsis thaliana	cis-acting element involved in the abscisic acid responsiveness
DchPEBP10	ABRE	ACGTG	315	5	+	Arabidopsis thaliana	cis-acting element involved in the abscisic acid responsiveness
DchPEBP10	ABRE	ACGTG	802	5	-	Arabidopsis thaliana	cis-acting element involved in the abscisic acid responsiveness
DchPEBP10	ABRE	ACGTG	997	5	+	Arabidopsis thaliana	cis-acting element involved in the abscisic acid responsiveness
DchPEBP10	ABRE	ACGTG	1354	5	+	Arabidopsis thaliana	cis-acting element involved in the abscisic acid responsiveness
DchPEBP1	ABRE	ACGTG	1228	5	+	Arabidopsis thaliana	cis-acting element involved in the abscisic acid responsiveness
DchPEBP1	ABRE	ACGTG	1667	5	+	Arabidopsis thaliana	cis-acting element involved in the abscisic acid responsiveness
DchPEBP7	ABRE	ACGTG	79	5	-	Arabidopsis thaliana	cis-acting element involved in the abscisic acid responsiveness
DchPEBP6	ABRE	ACGTG	796	5	-	Arabidopsis thaliana	cis-acting element involved in the abscisic acid responsiveness
DchPEBP6	ABRE	ACGTG	1355	5	-	Arabidopsis thaliana	cis-acting element involved in the abscisic acid responsiveness
DchPEBP8	AE-box	AGAAACAA	806	8	-	Arabidopsis thaliana	part of a module for light response
DchPEBP1	AE-box	AGAAACAA	236	8	-	Arabidopsis thaliana	part of a module for light response
DchPEBP2	AE-box	AGAAACAA	733	8	-	Arabidopsis thaliana	part of a module for light response
DchPEBP2	I-box	AGATAAGG	1854	8	+	Triticum aestivum	part of a light responsive element
DchPEBP6	I-box	AGATAAGG	1893	8	-	Triticum aestivum	part of a light responsive element
DchPEBP4	ATC-motif	AGTAATCT	583	8	-	Spinacia oleracea	part of a conserved DNA module involved in light responsiveness
DchPEBP1	ATC-motif	AGTAATCT	103	8	+	Spinacia oleracea	part of a conserved DNA module involved in light responsiveness
DchPEBP5	AT-rich element	ATAGAAATCAA	53	10	+	Glycine max	binding site of AT-rich DNA binding protein (ATBP-1)
DchPEBP8	AT-rich element	ATAGAAATCAA	1198	10	+	Glycine max	binding site of AT-rich DNA binding protein (ATBP-1)
DchPEBP9	AT-rich element	ATAGAAATCAA	1447	10	+	Glycine max	binding site of AT-rich DNA binding protein (ATBP-1)
DchPEBP8	GA-motif	ATAGATAA	883	8	+	Arabidopsis thaliana	part of a light responsive element
DchPEBP7	GA-motif	ATAGATAA	1766	8	+	Arabidopsis thaliana	part of a light responsive element
DchPEBP6	GA-motif	ATAGATAA	1895	8	-	Arabidopsis thaliana	part of a light responsive element
DchPEBP3	Box 4	ATTAAT	182	6	+	Petroselinum crispum	part of a conserved DNA module involved in light responsiveness
DchPEBP3	Box 4	ATTAAT	933	6	+	Petroselinum crispum	part of a conserved DNA module involved in light responsiveness
DchPEBP4	Box 4	ATTAAT	763	6	+	Petroselinum crispum	part of a conserved DNA module involved in light responsiveness
DchPEBP4	Box 4	ATTAAT	1663	6	-	Petroselinum crispum	part of a conserved DNA module involved in light responsiveness
DchPEBP4	Box 4	ATTAAT	1850	6	-	Petroselinum crispum	part of a conserved DNA module involved in light responsiveness
DchPEBP5	Box 4	ATTAAT	262	6	+	Petroselinum crispum	part of a conserved DNA module involved in light responsiveness
DchPEBP5	Box 4	ATTAAT	360	6	+	Petroselinum crispum	part of a conserved DNA module involved in light responsiveness
DchPEBP5	Box 4	ATTAAT	762	6	+	Petroselinum crispum	part of a conserved DNA module involved in light responsiveness
DchPEBP11	Box 4	ATTAAT	572	6	+	Petroselinum crispum	part of a conserved DNA module involved in light responsiveness
DchPEBP11	Box 4	ATTAAT	746	6	+	Petroselinum crispum	part of a conserved DNA module involved in light responsiveness
DchPEBP11	Box 4	ATTAAT	788	6	+	Petroselinum crispum	part of a conserved DNA module involved in light responsiveness
DchPEBP11	Box 4	ATTAAT	947	6	+	Petroselinum crispum	part of a conserved DNA module involved in light responsiveness
DchPEBP11	Box 4	ATTAAT	1300	6	-	Petroselinum crispum	part of a conserved DNA module involved in light responsiveness
DchPEBP11	Box 4	ATTAAT	1476	6	-	Petroselinum crispum	part of a conserved DNA module involved in light responsiveness
DchPEBP8	Box 4	ATTAAT	941	6	+	Petroselinum crispum	part of a conserved DNA module involved in light responsiveness
DchPEBP10	Box 4	ATTAAT	670	6	+	Petroselinum crispum	part of a conserved DNA module involved in light responsiveness
DchPEBP10	Box 4	ATTAAT	1084	6	-	Petroselinum crispum	part of a conserved DNA module involved in light responsiveness
DchPEBP10	Box 4	ATTAAT	1663	6	-	Petroselinum crispum	part of a conserved DNA module involved in light responsiveness
DchPEBP1	Box 4	ATTAAT	929	6	+	Petroselinum crispum	part of a conserved DNA module involved in light responsiveness
DchPEBP1	Box 4	ATTAAT	1002	6	-	Petroselinum crispum	part of a conserved DNA module involved in light responsiveness
DchPEBP1	Box 4	ATTAAT	1610	6	-	Petroselinum crispum	part of a conserved DNA module involved in light responsiveness
DchPEBP1	Box 4	ATTAAT	1865	6	-	Petroselinum crispum	part of a conserved DNA module involved in light responsiveness
DchPEBP2	Box 4	ATTAAT	346	6	+	Petroselinum crispum	part of a conserved DNA module involved in light responsiveness
DchPEBP2	Box 4	ATTAAT	535	6	+	Petroselinum crispum	part of a conserved DNA module involved in light responsiveness
DchPEBP7	Box 4	ATTAAT	433	6	+	Petroselinum crispum	part of a conserved DNA module involved in light responsiveness
DchPEBP7	Box 4	ATTAAT	1022	6	-	Petroselinum crispum	part of a conserved DNA module involved in light responsiveness
DchPEBP7	Box 4	ATTAAT	1159	6	-	Petroselinum crispum	part of a conserved DNA module involved in light responsiveness
DchPEBP7	Box 4	ATTAAT	1665	6	-	Petroselinum crispum	part of a conserved DNA module involved in light responsiveness
DchPEBP6	Box 4	ATTAAT	142	6	+	Petroselinum crispum	part of a conserved DNA module involved in light responsiveness
DchPEBP6	Box 4	ATTAAT	1733	6	-	Petroselinum crispum	part of a conserved DNA module involved in light responsiveness
DchPEBP9	Box 4	ATTAAT	1154	6	-	Petroselinum crispum	part of a conserved DNA module involved in light responsiveness
DchPEBP8	TC-rich repeats	ATTCTCTAAC	944	9	+	Nicotiana tabacum	cis-acting element involved in defense and stress responsiveness
DchPEBP7	TC-rich repeats	ATTCTCTAAC	561	9	-	Nicotiana tabacum	cis-acting element involved in defense and stress responsiveness
DchPEBP6	TC-rich repeats	ATTCTCTAAC	691	9	-	Nicotiana tabacum	cis-acting element involved in defense and stress responsiveness
DchPEBP9	TC-rich repeats	ATTCTCTAAC	167	9	-	Nicotiana tabacum	cis-acting element involved in defense and stress responsiveness
DchPEBP5	circadian	CAAAGATATC	1483	9	-	Lycopersicon esculentum	cis-acting regulatory element involved in circadian control
DchPEBP9	circadian	CAAAGATATC	683	9	+	Lycopersicon esculentum	cis-acting regulatory element involved in circadian control
DchPEBP3	CAAT-box	CAAAT	7	5	+	Pisum sativum	common cis-acting element in promoter and enhancer regions
DchPEBP3	CAAT-box	CAAAT	348	5	+	Pisum sativum	common cis-acting element in promoter and enhancer regions
DchPEBP3	CAAT-box	CAAAT	393	5	-	Pisum sativum	common cis-acting element in promoter and enhancer regions
DchPEBP3	CAAT-box	CAAAT	659	5	+	Pisum sativum	common cis-acting element in promoter and enhancer regions
DchPEBP3	CAAT-box	CAAAT	712	5	+	Pisum sativum	common cis-acting element in promoter and enhancer regions
DchPEBP3	CAAT-box	CAAAT	802	5	-	Pisum sativum	common cis-acting element in promoter and enhancer regions
DchPEBP3	CAAT-box	CAAAT	927	5	+	Pisum sativum	common cis-acting element in promoter and enhancer regions
DchPEBP3	CAAT-box	CAAAT	1041	5	-	Pisum sativum	common cis-acting element in promoter and enhancer regions
DchPEBP3	CAAT-box	CAAAT	1075	5	-	Pisum sativum	common cis-acting element in promoter and enhancer regions
DchPEBP3	CAAT-box	CAAAT	1142	5	-	Pisum sativum	common cis-acting element in promoter and enhancer regions
DchPEBP3	CAAT-box	CAAAT	1249	5	+	Pisum sativum	common cis-acting element in promoter and enhancer regions
DchPEBP3	CAAT-box	CAAAT	1367	5	+	Pisum sativum	common cis-acting element in promoter and enhancer regions
DchPEBP3	CAAT-box	CAAAT	1539	5	-	Pisum sativum	common cis-acting element in promoter and enhancer regions
DchPEBP3	CAAT-box	CAAAT	1561	5	-	Pisum sativum	common cis-acting element in promoter and enhancer regions
DchPEBP3	CAAT-box	CAAAT	1760	5	-	Pisum sativum	common cis-acting element in promoter and enhancer regions
DchPEBP4	CAAT-box	CAAAT	119	5	+	Pisum sativum	common cis-acting element in promoter and enhancer regions
DchPEBP4	CAAT-box	CAAAT	139	5	-	Pisum sativum	common cis-acting element in promoter and enhancer regions
DchPEBP4	CAAT-box	CAAAT	169	5	-	Pisum sativum	common cis-acting element in promoter and enhancer regions
DchPEBP4	CAAT-box	CAAAT	402	5	-	Pisum sativum	common cis-acting element in promoter and enhancer regions
DchPEBP4	CAAT-box	CAAAT	505	5	+	Pisum sativum	common cis-acting element in promoter and enhancer regions
DchPEBP4	CAAT-box	CAAAT	525	5	-	Pisum sativum	common cis-acting element in promoter and enhancer regions
DchPEBP4	CAAT-box	CAAAT	568	5	+	Pisum sativum	common cis-acting element in promoter and enhancer regions
DchPEBP4	CAAT-box	CAAAT	1158	5	-	Pisum sativum	common cis-acting element in promoter and enhancer regions
DchPEBP4	CAAT-box	CAAAT	1241	5	+	Pisum sativum	common cis-acting element in promoter and enhancer regions
DchPEBP4	CAAT-box	CAAAT	1320	5	+	Pisum sativum	common cis-acting element in promoter and enhancer regions
DchPEBP4	CAAT-box	CAAAT	1488	5	-	Pisum sativum	common cis-acting element in promoter and enhancer regions
DchPEBP4	CAAT-box	CAAAT	1520	5	+	Pisum sativum	common cis-acting element in promoter and enhancer regions
DchPEBP4	CAAT-box	CAAAT	1537	5	-	Pisum sativum	common cis-acting element in promoter and enhancer regions
DchPEBP4	CAAT-box	CAAAT	1542	5	-	Pisum sativum	common cis-acting element in promoter and enhancer regions
DchPEBP4	CAAT-box	CAAAT	1667	5	-	Pisum sativum	common cis-acting element in promoter and enhancer regions
DchPEBP4	CAAT-box	CAAAT	1740	5	-	Pisum sativum	common cis-acting element in promoter and enhancer regions
DchPEBP4	CAAT-box	CAAAT	1788	5	+	Pisum sativum	common cis-acting element in promoter and enhancer regions
DchPEBP4	CAAT-box	CAAAT	1847	5	+	Pisum sativum	common cis-acting element in promoter and enhancer regions
DchPEBP4	CAAT-box	CAAAT	1873	5	+	Pisum sativum	common cis-acting element in promoter and enhancer regions
DchPEBP4	CAAT-box	CAAAT	1901	5	-	Pisum sativum	common cis-acting element in promoter and enhancer regions
DchPEBP5	CAAT-box	CAAAT	61	5	+	Pisum sativum	common cis-acting element in promoter and enhancer regions
DchPEBP5	CAAT-box	CAAAT	122	5	-	Pisum sativum	common cis-acting element in promoter and enhancer regions
DchPEBP5	CAAT-box	CAAAT	526	5	+	Pisum sativum	common cis-acting element in promoter and enhancer regions
DchPEBP5	CAAT-box	CAAAT	731	5	+	Pisum sativum	common cis-acting element in promoter and enhancer regions
DchPEBP5	CAAT-box	CAAAT	888	5	-	Pisum sativum	common cis-acting element in promoter and enhancer regions
DchPEBP5	CAAT-box	CAAAT	951	5	-	Pisum sativum	common cis-acting element in promoter and enhancer regions
DchPEBP5	CAAT-box	CAAAT	961	5	-	Pisum sativum	common cis-acting element in promoter and enhancer regions
DchPEBP5	CAAT-box	CAAAT	1061	5	+	Pisum sativum	common cis-acting element in promoter and enhancer regions
DchPEBP5	CAAT-box	CAAAT	1103	5	-	Pisum sativum	common cis-acting element in promoter and enhancer regions
DchPEBP5	CAAT-box	CAAAT	1163	5	+	Pisum sativum	common cis-acting element in promoter and enhancer regions
DchPEBP5	CAAT-box	CAAAT	1203	5	+	Pisum sativum	common cis-acting element in promoter and enhancer regions
DchPEBP5	CAAT-box	CAAAT	1206	5	-	Pisum sativum	common cis-acting element in promoter and enhancer regions
DchPEBP5	CAAT-box	CAAAT	1446	5	+	Pisum sativum	common cis-acting element in promoter and enhancer regions
DchPEBP5	CAAT-box	CAAAT	1452	5	-	Pisum sativum	common cis-acting element in promoter and enhancer regions
DchPEBP5	CAAT-box	CAAAT	1488	5	-	Pisum sativum	common cis-acting element in promoter and enhancer regions
DchPEBP5	CAAT-box	CAAAT	1500	5	+	Pisum sativum	common cis-acting element in promoter and enhancer regions
DchPEBP5	CAAT-box	CAAAT	1745	5	+	Pisum sativum	common cis-acting element in promoter and enhancer regions
DchPEBP5	CAAT-box	CAAAT	1941	5	-	Pisum sativum	common cis-acting element in promoter and enhancer regions
DchPEBP11	CAAT-box	CAAAT	203	5	+	Pisum sativum	common cis-acting element in promoter and enhancer regions
DchPEBP11	CAAT-box	CAAAT	312	5	+	Pisum sativum	common cis-acting element in promoter and enhancer regions
DchPEBP11	CAAT-box	CAAAT	380	5	-	Pisum sativum	common cis-acting element in promoter and enhancer regions
DchPEBP11	CAAT-box	CAAAT	929	5	-	Pisum sativum	common cis-acting element in promoter and enhancer regions
DchPEBP11	CAAT-box	CAAAT	987	5	+	Pisum sativum	common cis-acting element in promoter and enhancer regions
DchPEBP11	CAAT-box	CAAAT	1157	5	-	Pisum sativum	common cis-acting element in promoter and enhancer regions
DchPEBP11	CAAT-box	CAAAT	1175	5	-	Pisum sativum	common cis-acting element in promoter and enhancer regions
DchPEBP11	CAAT-box	CAAAT	1370	5	+	Pisum sativum	common cis-acting element in promoter and enhancer regions
DchPEBP11	CAAT-box	CAAAT	1423	5	+	Pisum sativum	common cis-acting element in promoter and enhancer regions
DchPEBP11	CAAT-box	CAAAT	1437	5	-	Pisum sativum	common cis-acting element in promoter and enhancer regions
DchPEBP11	CAAT-box	CAAAT	1620	5	+	Pisum sativum	common cis-acting element in promoter and enhancer regions
DchPEBP11	CAAT-box	CAAAT	1678	5	+	Pisum sativum	common cis-acting element in promoter and enhancer regions
DchPEBP8	CAAT-box	CAAAT	49	5	+	Pisum sativum	common cis-acting element in promoter and enhancer regions
DchPEBP8	CAAT-box	CAAAT	153	5	+	Pisum sativum	common cis-acting element in promoter and enhancer regions
DchPEBP8	CAAT-box	CAAAT	531	5	-	Pisum sativum	common cis-acting element in promoter and enhancer regions
DchPEBP8	CAAT-box	CAAAT	855	5	+	Pisum sativum	common cis-acting element in promoter and enhancer regions
DchPEBP8	CAAT-box	CAAAT	953	5	+	Pisum sativum	common cis-acting element in promoter and enhancer regions
DchPEBP8	CAAT-box	CAAAT	1753	5	-	Pisum sativum	common cis-acting element in promoter and enhancer regions
DchPEBP8	CAAT-box	CAAAT	1765	5	-	Pisum sativum	common cis-acting element in promoter and enhancer regions
DchPEBP8	CAAT-box	CAAAT	1777	5	-	Pisum sativum	common cis-acting element in promoter and enhancer regions
DchPEBP10	CAAT-box	CAAAT	261	5	+	Pisum sativum	common cis-acting element in promoter and enhancer regions
DchPEBP10	CAAT-box	CAAAT	374	5	-	Pisum sativum	common cis-acting element in promoter and enhancer regions
DchPEBP10	CAAT-box	CAAAT	417	5	+	Pisum sativum	common cis-acting element in promoter and enhancer regions
DchPEBP10	CAAT-box	CAAAT	451	5	+	Pisum sativum	common cis-acting element in promoter and enhancer regions
DchPEBP10	CAAT-box	CAAAT	497	5	+	Pisum sativum	common cis-acting element in promoter and enhancer regions
DchPEBP10	CAAT-box	CAAAT	834	5	+	Pisum sativum	common cis-acting element in promoter and enhancer regions
DchPEBP10	CAAT-box	CAAAT	847	5	-	Pisum sativum	common cis-acting element in promoter and enhancer regions
DchPEBP10	CAAT-box	CAAAT	931	5	-	Pisum sativum	common cis-acting element in promoter and enhancer regions
DchPEBP10	CAAT-box	CAAAT	1637	5	+	Pisum sativum	common cis-acting element in promoter and enhancer regions
DchPEBP10	CAAT-box	CAAAT	1843	5	+	Pisum sativum	common cis-acting element in promoter and enhancer regions
DchPEBP1	CAAT-box	CAAAT	49	5	-	Pisum sativum	common cis-acting element in promoter and enhancer regions
DchPEBP1	CAAT-box	CAAAT	91	5	-	Pisum sativum	common cis-acting element in promoter and enhancer regions
DchPEBP1	CAAT-box	CAAAT	157	5	-	Pisum sativum	common cis-acting element in promoter and enhancer regions
DchPEBP1	CAAT-box	CAAAT	198	5	-	Pisum sativum	common cis-acting element in promoter and enhancer regions
DchPEBP1	CAAT-box	CAAAT	234	5	-	Pisum sativum	common cis-acting element in promoter and enhancer regions
DchPEBP1	CAAT-box	CAAAT	344	5	-	Pisum sativum	common cis-acting element in promoter and enhancer regions
DchPEBP1	CAAT-box	CAAAT	425	5	-	Pisum sativum	common cis-acting element in promoter and enhancer regions
DchPEBP1	CAAT-box	CAAAT	729	5	-	Pisum sativum	common cis-acting element in promoter and enhancer regions
DchPEBP1	CAAT-box	CAAAT	978	5	+	Pisum sativum	common cis-acting element in promoter and enhancer regions
DchPEBP1	CAAT-box	CAAAT	1073	5	+	Pisum sativum	common cis-acting element in promoter and enhancer regions
DchPEBP1	CAAT-box	CAAAT	1456	5	+	Pisum sativum	common cis-acting element in promoter and enhancer regions
DchPEBP1	CAAT-box	CAAAT	1574	5	-	Pisum sativum	common cis-acting element in promoter and enhancer regions
DchPEBP1	CAAT-box	CAAAT	1695	5	-	Pisum sativum	common cis-acting element in promoter and enhancer regions
DchPEBP2	CAAT-box	CAAAT	31	5	+	Pisum sativum	common cis-acting element in promoter and enhancer regions
DchPEBP2	CAAT-box	CAAAT	381	5	-	Pisum sativum	common cis-acting element in promoter and enhancer regions
DchPEBP2	CAAT-box	CAAAT	669	5	+	Pisum sativum	common cis-acting element in promoter and enhancer regions
DchPEBP2	CAAT-box	CAAAT	672	5	-	Pisum sativum	common cis-acting element in promoter and enhancer regions
DchPEBP2	CAAT-box	CAAAT	850	5	-	Pisum sativum	common cis-acting element in promoter and enhancer regions
DchPEBP2	CAAT-box	CAAAT	885	5	-	Pisum sativum	common cis-acting element in promoter and enhancer regions
DchPEBP2	CAAT-box	CAAAT	958	5	-	Pisum sativum	common cis-acting element in promoter and enhancer regions
DchPEBP2	CAAT-box	CAAAT	1043	5	-	Pisum sativum	common cis-acting element in promoter and enhancer regions
DchPEBP2	CAAT-box	CAAAT	1186	5	-	Pisum sativum	common cis-acting element in promoter and enhancer regions
DchPEBP2	CAAT-box	CAAAT	1223	5	-	Pisum sativum	common cis-acting element in promoter and enhancer regions
DchPEBP7	CAAT-box	CAAAT	61	5	-	Pisum sativum	common cis-acting element in promoter and enhancer regions
DchPEBP7	CAAT-box	CAAAT	93	5	-	Pisum sativum	common cis-acting element in promoter and enhancer regions
DchPEBP7	CAAT-box	CAAAT	113	5	-	Pisum sativum	common cis-acting element in promoter and enhancer regions
DchPEBP7	CAAT-box	CAAAT	125	5	+	Pisum sativum	common cis-acting element in promoter and enhancer regions
DchPEBP7	CAAT-box	CAAAT	156	5	-	Pisum sativum	common cis-acting element in promoter and enhancer regions
DchPEBP7	CAAT-box	CAAAT	178	5	-	Pisum sativum	common cis-acting element in promoter and enhancer regions
DchPEBP7	CAAT-box	CAAAT	1290	5	-	Pisum sativum	common cis-acting element in promoter and enhancer regions
DchPEBP7	CAAT-box	CAAAT	1343	5	-	Pisum sativum	common cis-acting element in promoter and enhancer regions
DchPEBP7	CAAT-box	CAAAT	1367	5	+	Pisum sativum	common cis-acting element in promoter and enhancer regions
DchPEBP7	CAAT-box	CAAAT	1475	5	+	Pisum sativum	common cis-acting element in promoter and enhancer regions
DchPEBP7	CAAT-box	CAAAT	1557	5	-	Pisum sativum	common cis-acting element in promoter and enhancer regions
DchPEBP7	CAAT-box	CAAAT	1605	5	-	Pisum sativum	common cis-acting element in promoter and enhancer regions
DchPEBP7	CAAT-box	CAAAT	1662	5	+	Pisum sativum	common cis-acting element in promoter and enhancer regions
DchPEBP6	CAAT-box	CAAAT	670	5	-	Pisum sativum	common cis-acting element in promoter and enhancer regions
DchPEBP6	CAAT-box	CAAAT	760	5	-	Pisum sativum	common cis-acting element in promoter and enhancer regions
DchPEBP6	CAAT-box	CAAAT	856	5	-	Pisum sativum	common cis-acting element in promoter and enhancer regions
DchPEBP6	CAAT-box	CAAAT	888	5	-	Pisum sativum	common cis-acting element in promoter and enhancer regions
DchPEBP6	CAAT-box	CAAAT	1102	5	+	Pisum sativum	common cis-acting element in promoter and enhancer regions
DchPEBP6	CAAT-box	CAAAT	1251	5	-	Pisum sativum	common cis-acting element in promoter and enhancer regions
DchPEBP6	CAAT-box	CAAAT	1488	5	-	Pisum sativum	common cis-acting element in promoter and enhancer regions
DchPEBP6	CAAT-box	CAAAT	1538	5	+	Pisum sativum	common cis-acting element in promoter and enhancer regions
DchPEBP6	CAAT-box	CAAAT	1629	5	-	Pisum sativum	common cis-acting element in promoter and enhancer regions
DchPEBP9	CAAT-box	CAAAT	14	5	+	Pisum sativum	common cis-acting element in promoter and enhancer regions
DchPEBP9	CAAT-box	CAAAT	123	5	+	Pisum sativum	common cis-acting element in promoter and enhancer regions
DchPEBP9	CAAT-box	CAAAT	352	5	-	Pisum sativum	common cis-acting element in promoter and enhancer regions
DchPEBP9	CAAT-box	CAAAT	399	5	+	Pisum sativum	common cis-acting element in promoter and enhancer regions
DchPEBP9	CAAT-box	CAAAT	580	5	-	Pisum sativum	common cis-acting element in promoter and enhancer regions
DchPEBP9	CAAT-box	CAAAT	637	5	-	Pisum sativum	common cis-acting element in promoter and enhancer regions
DchPEBP9	CAAT-box	CAAAT	649	5	+	Pisum sativum	common cis-acting element in promoter and enhancer regions
DchPEBP9	CAAT-box	CAAAT	730	5	+	Pisum sativum	common cis-acting element in promoter and enhancer regions
DchPEBP9	CAAT-box	CAAAT	754	5	-	Pisum sativum	common cis-acting element in promoter and enhancer regions
DchPEBP9	CAAT-box	CAAAT	817	5	+	Pisum sativum	common cis-acting element in promoter and enhancer regions
DchPEBP9	CAAT-box	CAAAT	885	5	-	Pisum sativum	common cis-acting element in promoter and enhancer regions
DchPEBP9	CAAT-box	CAAAT	943	5	+	Pisum sativum	common cis-acting element in promoter and enhancer regions
DchPEBP9	CAAT-box	CAAAT	1098	5	-	Pisum sativum	common cis-acting element in promoter and enhancer regions
DchPEBP9	CAAT-box	CAAAT	1140	5	-	Pisum sativum	common cis-acting element in promoter and enhancer regions
DchPEBP9	CAAT-box	CAAAT	1182	5	+	Pisum sativum	common cis-acting element in promoter and enhancer regions
DchPEBP9	CAAT-box	CAAAT	1517	5	+	Pisum sativum	common cis-acting element in promoter and enhancer regions
DchPEBP11	CCAAT-box	CAACGG	26	6	-	Hordeum vulgare	MYBHv1 binding site
DchPEBP8	CCAAT-box	CAACGG	572	6	+	Hordeum vulgare	MYBHv1 binding site
DchPEBP3	MBS	CAACTG	1174	6	+	Arabidopsis thaliana	MYB binding site involved in drought-inducibility
DchPEBP4	MBS	CAACTG	386	6	+	Arabidopsis thaliana	MYB binding site involved in drought-inducibility
DchPEBP11	MBS	CAACTG	1587	6	+	Arabidopsis thaliana	MYB binding site involved in drought-inducibility
DchPEBP10	MBS	CAACTG	1727	6	+	Arabidopsis thaliana	MYB binding site involved in drought-inducibility
DchPEBP1	MBS	CAACTG	1394	6	-	Arabidopsis thaliana	MYB binding site involved in drought-inducibility
DchPEBP1	MBS	CAACTG	1647	6	-	Arabidopsis thaliana	MYB binding site involved in drought-inducibility
DchPEBP2	MBS	CAACTG	1090	6	-	Arabidopsis thaliana	MYB binding site involved in drought-inducibility
DchPEBP2	MBS	CAACTG	1240	6	-	Arabidopsis thaliana	MYB binding site involved in drought-inducibility
DchPEBP7	MBS	CAACTG	1199	6	-	Arabidopsis thaliana	MYB binding site involved in drought-inducibility
DchPEBP6	MBS	CAACTG	1230	6	-	Arabidopsis thaliana	MYB binding site involved in drought-inducibility
DchPEBP7	AAAC-motif	CAATCAAAACCT	790	11	-	Spinacia oleracea	light responsive element
DchPEBP11	G-box	CACGAC	108	6	-	Zea mays	cis-acting regulatory element involved in light responsiveness
DchPEBP6	G-box	CACGAC	1869	6	-	Zea mays	cis-acting regulatory element involved in light responsiveness
DchPEBP3	G-box	CACGTC	617	6	-	Zea mays	cis-acting regulatory element involved in light responsiveness
DchPEBP11	G-box	CACGTC	1094	6	+	Zea mays	cis-acting regulatory element involved in light responsiveness
DchPEBP6	G-box	CACGTC	796	6	+	Zea mays	cis-acting regulatory element involved in light responsiveness
DchPEBP3	ABRE	CACGTG	1019	6	-	Arabidopsis thaliana	cis-acting element involved in the abscisic acid responsiveness
DchPEBP3	G-Box	CACGTG	1019	6	-	Pisum sativum	cis-acting regulatory element involved in light responsiveness
DchPEBP3	G-box	CACGTG	1019	6	-	Arabidopsis thaliana	cis-acting regulatory element involved in light responsiveness
DchPEBP4	G-box	CACGTG	1071	6	-	Arabidopsis thaliana	cis-acting regulatory element involved in light responsiveness
DchPEBP4	ABRE	CACGTG	1071	6	-	Arabidopsis thaliana	cis-acting element involved in the abscisic acid responsiveness
DchPEBP4	G-Box	CACGTG	1071	6	-	Pisum sativum	cis-acting regulatory element involved in light responsiveness
DchPEBP11	G-box	CACGTG	1799	6	-	Arabidopsis thaliana	cis-acting regulatory element involved in light responsiveness
DchPEBP11	ABRE	CACGTG	1799	6	-	Arabidopsis thaliana	cis-acting element involved in the abscisic acid responsiveness
DchPEBP11	G-Box	CACGTG	1799	6	-	Pisum sativum	cis-acting regulatory element involved in light responsiveness
DchPEBP8	G-box	CACGTG	1502	6	-	Arabidopsis thaliana	cis-acting regulatory element involved in light responsiveness
DchPEBP8	ABRE	CACGTG	1502	6	-	Arabidopsis thaliana	cis-acting element involved in the abscisic acid responsiveness
DchPEBP8	G-Box	CACGTG	1502	6	-	Pisum sativum	cis-acting regulatory element involved in light responsiveness
DchPEBP10	ABRE	CACGTG	996	6	+	Arabidopsis thaliana	cis-acting element involved in the abscisic acid responsiveness
DchPEBP10	G-Box	CACGTG	996	6	+	Pisum sativum	cis-acting regulatory element involved in light responsiveness
DchPEBP10	G-box	CACGTG	996	6	+	Arabidopsis thaliana	cis-acting regulatory element involved in light responsiveness
DchPEBP1	G-box	CACGTG	1227	6	-	Arabidopsis thaliana	cis-acting regulatory element involved in light responsiveness
DchPEBP1	ABRE	CACGTG	1227	6	-	Arabidopsis thaliana	cis-acting element involved in the abscisic acid responsiveness
DchPEBP1	G-Box	CACGTG	1227	6	-	Pisum sativum	cis-acting regulatory element involved in light responsiveness
DchPEBP4	G-Box	CACGTGAAA	1068	9	-	Pisum sativum	cis-acting regulatory element involved in light responsiveness
DchPEBP3	G-Box	CACGTT	997	6	+	Pisum sativum	cis-acting regulatory element involved in light responsiveness
DchPEBP8	G-Box	CACGTT	1620	6	-	Pisum sativum	cis-acting regulatory element involved in light responsiveness
DchPEBP7	G-Box	CACGTT	79	6	+	Pisum sativum	cis-acting regulatory element involved in light responsiveness
DchPEBP9	3-AF3 binding site	CACTATCTAAC	1652	10	+	Pisum sativum	part of a conserved DNA module array (CMA3)
DchPEBP1	RY-element	CATGCATG	1079	8	-	Helianthus annuus	cis-acting regulatory element involved in seed-specific regulation
DchPEBP1	RY-element	CATGCATG	1432	8	-	Helianthus annuus	cis-acting regulatory element involved in seed-specific regulation
DchPEBP7	RY-element	CATGCATG	599	8	+	Helianthus annuus	cis-acting regulatory element involved in seed-specific regulation
DchPEBP3	CAAT-box	CCAAT	127	5	-	Arabidopsis thaliana	common cis-acting element in promoter and enhancer regions
DchPEBP3	CAAT-box	CCAAT	330	5	-	Arabidopsis thaliana	common cis-acting element in promoter and enhancer regions
DchPEBP3	CAAT-box	CCAAT	1218	5	+	Arabidopsis thaliana	common cis-acting element in promoter and enhancer regions
DchPEBP3	CAAT-box	CCAAT	1536	5	+	Arabidopsis thaliana	common cis-acting element in promoter and enhancer regions
DchPEBP4	CAAT-box	CCAAT	819	5	-	Arabidopsis thaliana	common cis-acting element in promoter and enhancer regions
DchPEBP5	CAAT-box	CCAAT	908	5	+	Arabidopsis thaliana	common cis-acting element in promoter and enhancer regions
DchPEBP5	CAAT-box	CCAAT	973	5	-	Arabidopsis thaliana	common cis-acting element in promoter and enhancer regions
DchPEBP5	CAAT-box	CCAAT	979	5	+	Arabidopsis thaliana	common cis-acting element in promoter and enhancer regions
DchPEBP5	CAAT-box	CCAAT	1361	5	-	Arabidopsis thaliana	common cis-acting element in promoter and enhancer regions
DchPEBP5	CAAT-box	CCAAT	1988	5	+	Arabidopsis thaliana	common cis-acting element in promoter and enhancer regions
DchPEBP11	CAAT-box	CCAAT	252	5	+	Arabidopsis thaliana	common cis-acting element in promoter and enhancer regions
DchPEBP11	CAAT-box	CCAAT	615	5	-	Arabidopsis thaliana	common cis-acting element in promoter and enhancer regions
DchPEBP8	CAAT-box	CCAAT	335	5	+	Arabidopsis thaliana	common cis-acting element in promoter and enhancer regions
DchPEBP8	CAAT-box	CCAAT	1701	5	+	Arabidopsis thaliana	common cis-acting element in promoter and enhancer regions
DchPEBP10	CAAT-box	CCAAT	332	5	+	Arabidopsis thaliana	common cis-acting element in promoter and enhancer regions
DchPEBP10	CAAT-box	CCAAT	966	5	-	Arabidopsis thaliana	common cis-acting element in promoter and enhancer regions
DchPEBP10	CAAT-box	CCAAT	1685	5	+	Arabidopsis thaliana	common cis-acting element in promoter and enhancer regions
DchPEBP10	CAAT-box	CCAAT	1927	5	+	Arabidopsis thaliana	common cis-acting element in promoter and enhancer regions
DchPEBP1	CAAT-box	CCAAT	9	5	-	Arabidopsis thaliana	common cis-acting element in promoter and enhancer regions
DchPEBP1	CAAT-box	CCAAT	950	5	-	Arabidopsis thaliana	common cis-acting element in promoter and enhancer regions
DchPEBP2	CAAT-box	CCAAT	123	5	-	Arabidopsis thaliana	common cis-acting element in promoter and enhancer regions
DchPEBP2	CAAT-box	CCAAT	714	5	-	Arabidopsis thaliana	common cis-acting element in promoter and enhancer regions
DchPEBP2	CAAT-box	CCAAT	780	5	-	Arabidopsis thaliana	common cis-acting element in promoter and enhancer regions
DchPEBP2	CAAT-box	CCAAT	874	5	-	Arabidopsis thaliana	common cis-acting element in promoter and enhancer regions
DchPEBP2	CAAT-box	CCAAT	1032	5	-	Arabidopsis thaliana	common cis-acting element in promoter and enhancer regions
DchPEBP2	CAAT-box	CCAAT	1264	5	-	Arabidopsis thaliana	common cis-acting element in promoter and enhancer regions
DchPEBP2	CAAT-box	CCAAT	1294	5	-	Arabidopsis thaliana	common cis-acting element in promoter and enhancer regions
DchPEBP2	CAAT-box	CCAAT	1531	5	-	Arabidopsis thaliana	common cis-acting element in promoter and enhancer regions
DchPEBP7	CAAT-box	CCAAT	506	5	-	Arabidopsis thaliana	common cis-acting element in promoter and enhancer regions
DchPEBP7	CAAT-box	CCAAT	586	5	+	Arabidopsis thaliana	common cis-acting element in promoter and enhancer regions
DchPEBP7	CAAT-box	CCAAT	1094	5	-	Arabidopsis thaliana	common cis-acting element in promoter and enhancer regions
DchPEBP6	CAAT-box	CCAAT	53	5	-	Arabidopsis thaliana	common cis-acting element in promoter and enhancer regions
DchPEBP6	CAAT-box	CCAAT	292	5	+	Arabidopsis thaliana	common cis-acting element in promoter and enhancer regions
DchPEBP6	CAAT-box	CCAAT	377	5	+	Arabidopsis thaliana	common cis-acting element in promoter and enhancer regions
DchPEBP6	CAAT-box	CCAAT	626	5	-	Arabidopsis thaliana	common cis-acting element in promoter and enhancer regions
DchPEBP6	CAAT-box	CCAAT	1096	5	-	Arabidopsis thaliana	common cis-acting element in promoter and enhancer regions
DchPEBP6	CAAT-box	CCAAT	1612	5	-	Arabidopsis thaliana	common cis-acting element in promoter and enhancer regions
DchPEBP9	CAAT-box	CCAAT	742	5	+	Arabidopsis thaliana	common cis-acting element in promoter and enhancer regions
DchPEBP9	CAAT-box	CCAAT	873	5	+	Arabidopsis thaliana	common cis-acting element in promoter and enhancer regions
DchPEBP9	CAAT-box	CCAAT	1641	5	+	Arabidopsis thaliana	common cis-acting element in promoter and enhancer regions
DchPEBP9	CAAT-box	CCAAT	1692	5	+	Arabidopsis thaliana	common cis-acting element in promoter and enhancer regions
DchPEBP10	G-box	CCACGTAA	313	8	-	Brassica napus	cis-acting regulatory element involved in light responsiveness
DchPEBP6	TCA-element	CCATCTTTTT	338	9	-	Nicotiana tabacum	cis-acting element involved in salicylic acid responsiveness
DchPEBP4	CAAT-box	CCCAATTT	817	8	-	Arabidopsis thaliana	common cis-acting element in promoter and enhancer regions
DchPEBP11	CAAT-box	CCCAATTT	613	8	-	Arabidopsis thaliana	common cis-acting element in promoter and enhancer regions
DchPEBP6	CAAT-box	CCCAATTT	376	8	+	Arabidopsis thaliana	common cis-acting element in promoter and enhancer regions
DchPEBP8	GC-motif	CCCCCG	189	6	+	Zea mays	enhancer-like element involved in anoxic specific inducibility
DchPEBP3	LTR	CCGAAA	1264	6	+	Hordeum vulgare	cis-acting element involved in low-temperature responsiveness
DchPEBP7	LTR	CCGAAA	265	6	-	Hordeum vulgare	cis-acting element involved in low-temperature responsiveness
DchPEBP6	LTR	CCGAAA	1989	6	+	Hordeum vulgare	cis-acting element involved in low-temperature responsiveness
DchPEBP9	LTR	CCGAAA	238	6	-	Hordeum vulgare	cis-acting element involved in low-temperature responsiveness
DchPEBP11	A-box	CCGTCC	34	6	+	Petroselinum crispum	cis-acting regulatory element
DchPEBP5	P-box	CCTTTTG	239	7	-	Oryza sativa	gibberellin-responsive element
DchPEBP5	P-box	CCTTTTG	1777	7	-	Oryza sativa	gibberellin-responsive element
DchPEBP1	P-box	CCTTTTG	1719	7	-	Oryza sativa	gibberellin-responsive element
DchPEBP7	I-box	cGATAAGGCG	42	9	-	Zea mays	part of a light responsive element
DchPEBP3	CGTCA-motif	CGTCA	616	5	-	Hordeum vulgare	cis-acting regulatory element involved in the MeJA-responsiveness
DchPEBP4	CGTCA-motif	CGTCA	1646	5	-	Hordeum vulgare	cis-acting regulatory element involved in the MeJA-responsiveness
DchPEBP11	CGTCA-motif	CGTCA	1096	5	+	Hordeum vulgare	cis-acting regulatory element involved in the MeJA-responsiveness
DchPEBP11	CGTCA-motif	CGTCA	1763	5	+	Hordeum vulgare	cis-acting regulatory element involved in the MeJA-responsiveness
DchPEBP8	CGTCA-motif	CGTCA	1521	5	-	Hordeum vulgare	cis-acting regulatory element involved in the MeJA-responsiveness
DchPEBP8	CGTCA-motif	CGTCA	1567	5	+	Hordeum vulgare	cis-acting regulatory element involved in the MeJA-responsiveness
DchPEBP10	CGTCA-motif	CGTCA	473	5	-	Hordeum vulgare	cis-acting regulatory element involved in the MeJA-responsiveness
DchPEBP2	CGTCA-motif	CGTCA	664	5	+	Hordeum vulgare	cis-acting regulatory element involved in the MeJA-responsiveness
DchPEBP9	CGTCA-motif	CGTCA	1234	5	+	Hordeum vulgare	cis-acting regulatory element involved in the MeJA-responsiveness
DchPEBP11	ACE	CTAACGTATT	565	9	+	Petroselinum crispum	cis-acting element involved in light responsiveness
DchPEBP10	ACE	CTAACGTATT	177	9	+	Petroselinum crispum	cis-acting element involved in light responsiveness
DchPEBP1	ACE	CTAACGTATT	1161	9	-	Petroselinum crispum	cis-acting element involved in light responsiveness
DchPEBP5	LAMP-element	CTTTATCA	1428	8	+	Pisum sativum	part of a light responsive element
DchPEBP7	LAMP-element	CTTTATCA	922	8	-	Pisum sativum	part of a light responsive element
DchPEBP10	Unnamed__1	GAATTTAATTAA	663	11	+	Glycine max	60K protein binding site
DchPEBP2	Unnamed__1	GAATTTAATTAA	537	11	+	Glycine max	60K protein binding site
DchPEBP1	ACE	GACACGTATG	1664	9	-	Petroselinum crispum	cis-acting element involved in light responsiveness
DchPEBP4	GATA-motif	GATAGGA	246	7	+	Arabidopsis thaliana	part of a light responsive element
DchPEBP8	GATA-motif	GATAGGG	834	7	-	Pisum sativum	part of a light responsive element
DchPEBP1	GATA-motif	GATAGGG	1221	7	-	Pisum sativum	part of a light responsive element
DchPEBP6	GATA-motif	GATAGGG	5	7	-	Pisum sativum	part of a light responsive element
DchPEBP6	GATA-motif	GATAGGG	579	7	-	Pisum sativum	part of a light responsive element
DchPEBP3	O2-site	GATGA(C/T)(A/G)TG(A/G)	1945	8	-	Zea mays	cis-acting regulatory element involved in zein metabolism regulation
DchPEBP11	O2-site	GATGA(C/T)(A/G)TG(A/G)	279	8	-	Zea mays	cis-acting regulatory element involved in zein metabolism regulation
DchPEBP5	O2-site	GATGACATGG	632	9	-	Zea mays	cis-acting regulatory element involved in zein metabolism regulation
DchPEBP11	O2-site	GATGATGTGG	311	9	-	Zea mays	cis-acting regulatory element involved in zein metabolism regulation
DchPEBP10	O2-site	GATGATGTGG	1809	9	+	Zea mays	cis-acting regulatory element involved in zein metabolism regulation
DchPEBP3	ABRE	GCAACGTGTC	995	9	-	Hordeum vulgare	cis-acting element involved in the abscisic acid responsiveness
DchPEBP3	G-box	GCCACGTGGA	1017	9	-	Arabidopsis thaliana	cis-acting regulatory element involved in light responsiveness
DchPEBP4	G-box	GCCACGTGGA	1069	9	-	Arabidopsis thaliana	cis-acting regulatory element involved in light responsiveness
DchPEBP3	CAT-box	GCCACT	680	6	+	Arabidopsis thaliana	cis-acting regulatory element related to meristem expression
DchPEBP3	CAT-box	GCCACT	1920	6	+	Arabidopsis thaliana	cis-acting regulatory element related to meristem expression
DchPEBP4	CAT-box	GCCACT	1602	6	-	Arabidopsis thaliana	cis-acting regulatory element related to meristem expression
DchPEBP8	CAT-box	GCCACT	770	6	-	Arabidopsis thaliana	cis-acting regulatory element related to meristem expression
DchPEBP2	CAT-box	GCCACT	487	6	+	Arabidopsis thaliana	cis-acting regulatory element related to meristem expression
DchPEBP9	CAT-box	GCCACT	1320	6	+	Arabidopsis thaliana	cis-acting regulatory element related to meristem expression
DchPEBP5	ACE	GCGACGTACC	1130	9	+	Petroselinum crispum	cis-acting element involved in light responsiveness
DchPEBP1	I-box	gGATAAGGTG	56	9	+	Zea mays	part of a light responsive element
DchPEBP1	Sp1	GGGCGG	1470	6	+	Oryza sativa	light responsive element
DchPEBP3	AuxRR-core	GGTCCAT	1370	7	-	Nicotiana tabacum	cis-acting regulatory element involved in auxin responsiveness
DchPEBP5	AuxRR-core	GGTCCAT	743	7	+	Nicotiana tabacum	cis-acting regulatory element involved in auxin responsiveness
DchPEBP8	AuxRR-core	GGTCCAT	1088	7	-	Nicotiana tabacum	cis-acting regulatory element involved in auxin responsiveness
DchPEBP3	GT1-motif	GGTTAA	1146	6	+	Arabidopsis thaliana	light responsive element
DchPEBP3	GT1-motif	GGTTAA	1532	6	-	Arabidopsis thaliana	light responsive element
DchPEBP4	GT1-motif	GGTTAA	381	6	-	Arabidopsis thaliana	light responsive element
DchPEBP11	GT1-motif	GGTTAA	1630	6	+	Arabidopsis thaliana	light responsive element
DchPEBP10	GT1-motif	GGTTAA	124	6	-	Arabidopsis thaliana	light responsive element
DchPEBP10	GT1-motif	GGTTAA	1827	6	+	Arabidopsis thaliana	light responsive element
DchPEBP6	GT1-motif	GGTTAA	690	6	+	Arabidopsis thaliana	light responsive element
DchPEBP6	GT1-motif	GGTTAA	846	6	-	Arabidopsis thaliana	light responsive element
DchPEBP9	GT1-motif	GGTTAA	1716	6	-	Arabidopsis thaliana	light responsive element
DchPEBP3	GT1-motif	GGTTAAT	1531	7	-	Avena sativa	light responsive element
DchPEBP10	GT1-motif	GGTTAAT	123	7	-	Avena sativa	light responsive element
DchPEBP10	GT1-motif	GGTTAAT	1897	7	+	Avena sativa	light responsive element
DchPEBP1	TC-rich repeats	GTTTTCTTAC	954	9	-	Nicotiana tabacum	cis-acting element involved in defense and stress responsiveness
DchPEBP7	TC-rich repeats	GTTTTCTTAC	839	9	-	Nicotiana tabacum	cis-acting element involved in defense and stress responsiveness
DchPEBP7	AT-rich sequence	TAAAATACT	1905	9	+	Pisum sativum	element for maximal elicitor-mediated activation (2copies)
DchPEBP3	G-box	TAACACGTAG	1454	9	-	Brassica oleracea	cis-acting regulatory element involved in light responsiveness
DchPEBP9	G-box	TAACACGTAG	484	9	-	Brassica oleracea	cis-acting regulatory element involved in light responsiveness
DchPEBP10	3-AF1 binding site	TAAGAGAGGAA	1735	10	+	Solanum tuberosum	light responsive element
DchPEBP6	3-AF1 binding site	TAAGAGAGGAA	1412	10	+	Solanum tuberosum	light responsive element
DchPEBP11	G-box	TACGTG	1770	6	-	Arabidopsis thaliana	cis-acting regulatory element involved in light responsiveness
DchPEBP10	G-box	TACGTG	314	6	+	Arabidopsis thaliana	cis-acting regulatory element involved in light responsiveness
DchPEBP10	G-box	TACGTG	802	6	-	Arabidopsis thaliana	cis-acting regulatory element involved in light responsiveness
DchPEBP10	G-box	TACGTG	1353	6	+	Arabidopsis thaliana	cis-acting regulatory element involved in light responsiveness
DchPEBP1	G-box	TACGTG	1666	6	+	Arabidopsis thaliana	cis-acting regulatory element involved in light responsiveness
DchPEBP6	G-box	TACGTG	1355	6	-	Arabidopsis thaliana	cis-acting regulatory element involved in light responsiveness
DchPEBP8	TATC-box	TATCCCA	1697	7	+	Oryza sativa	cis-acting element involved in gibberellin-responsiveness
DchPEBP6	TATC-box	TATCCCA	1225	7	+	Oryza sativa	cis-acting element involved in gibberellin-responsiveness
DchPEBP8	chs-CMA2a	TCACTTGA	1875	8	+	Petroselinum crispum	part of a light responsive element
DchPEBP10	TCA-element	TCAGAAGAGG	1973	9	-	Brassica oleracea	cis-acting element involved in salicylic acid responsiveness
DchPEBP3	TCCC-motif	TCTCCCT	524	7	+	Spinacia oleracea	part of a light responsive element
DchPEBP4	TCCC-motif	TCTCCCT	995	7	+	Spinacia oleracea	part of a light responsive element
DchPEBP8	TCCC-motif	TCTCCCT	107	7	-	Spinacia oleracea	part of a light responsive element
DchPEBP10	TCCC-motif	TCTCCCT	579	7	-	Spinacia oleracea	part of a light responsive element
DchPEBP2	TCCC-motif	TCTCCCT	479	7	+	Spinacia oleracea	part of a light responsive element
DchPEBP10	GARE-motif	TCTGTTG	82	7	-	Brassica oleracea	gibberellin-responsive element
DchPEBP10	GARE-motif	TCTGTTG	460	7	-	Brassica oleracea	gibberellin-responsive element
DchPEBP7	GARE-motif	TCTGTTG	1488	7	-	Brassica oleracea	gibberellin-responsive element
DchPEBP3	TCT-motif	TCTTAC	1193	6	+	Arabidopsis thaliana	part of a light responsive element
DchPEBP4	TCT-motif	TCTTAC	1952	6	+	Arabidopsis thaliana	part of a light responsive element
DchPEBP5	TCT-motif	TCTTAC	1150	6	+	Arabidopsis thaliana	part of a light responsive element
DchPEBP11	TCT-motif	TCTTAC	961	6	+	Arabidopsis thaliana	part of a light responsive element
DchPEBP10	TCT-motif	TCTTAC	1734	6	-	Arabidopsis thaliana	part of a light responsive element
DchPEBP1	TCT-motif	TCTTAC	556	6	-	Arabidopsis thaliana	part of a light responsive element
DchPEBP1	TCT-motif	TCTTAC	954	6	-	Arabidopsis thaliana	part of a light responsive element
DchPEBP7	TCT-motif	TCTTAC	839	6	-	Arabidopsis thaliana	part of a light responsive element
DchPEBP7	TCT-motif	TCTTAC	865	6	+	Arabidopsis thaliana	part of a light responsive element
DchPEBP6	TCT-motif	TCTTAC	809	6	-	Arabidopsis thaliana	part of a light responsive element
DchPEBP9	TCT-motif	TCTTAC	758	6	-	Arabidopsis thaliana	part of a light responsive element
DchPEBP9	TCT-motif	TCTTAC	1492	6	-	Arabidopsis thaliana	part of a light responsive element
DchPEBP3	TGACG-motif	TGACG	616	5	+	Hordeum vulgare	cis-acting regulatory element involved in the MeJA-responsiveness
DchPEBP4	TGACG-motif	TGACG	1646	5	+	Hordeum vulgare	cis-acting regulatory element involved in the MeJA-responsiveness
DchPEBP11	TGACG-motif	TGACG	1096	5	-	Hordeum vulgare	cis-acting regulatory element involved in the MeJA-responsiveness
DchPEBP11	TGACG-motif	TGACG	1763	5	-	Hordeum vulgare	cis-acting regulatory element involved in the MeJA-responsiveness
DchPEBP8	TGACG-motif	TGACG	1521	5	+	Hordeum vulgare	cis-acting regulatory element involved in the MeJA-responsiveness
DchPEBP8	TGACG-motif	TGACG	1567	5	-	Hordeum vulgare	cis-acting regulatory element involved in the MeJA-responsiveness
DchPEBP10	TGACG-motif	TGACG	473	5	+	Hordeum vulgare	cis-acting regulatory element involved in the MeJA-responsiveness
DchPEBP2	TGACG-motif	TGACG	664	5	-	Hordeum vulgare	cis-acting regulatory element involved in the MeJA-responsiveness
DchPEBP9	TGACG-motif	TGACG	1234	5	-	Hordeum vulgare	cis-acting regulatory element involved in the MeJA-responsiveness
DchPEBP3	I-box	TGATAATGT	553	9	+	Solanum tuberosum	part of a light responsive element
DchPEBP9	I-box	TGATAATGT	1050	9	+	Solanum tuberosum	part of a light responsive element
DchPEBP9	CAAT-box	TGCAAATCT	121	9	+	Brassica juncea	common cis-acting element in promoter and enhancer regions
DchPEBP3	CAAT-box	TGCCAAC	194	7	+	Petunia hybrida	common cis-acting element in promoter and enhancer regions
DchPEBP3	CAAT-box	TGCCAAC	1171	7	+	Petunia hybrida	common cis-acting element in promoter and enhancer regions
DchPEBP8	CAAT-box	TGCCAAC	569	7	+	Petunia hybrida	common cis-acting element in promoter and enhancer regions
DchPEBP1	CAAT-box	TGCCAAC	1398	7	+	Petunia hybrida	common cis-acting element in promoter and enhancer regions
DchPEBP4	chs-CMA1a	TTACTTAA	1954	8	+	Daucus carota	part of a light responsive element
DchPEBP11	chs-CMA1a	TTACTTAA	812	8	+	Daucus carota	part of a light responsive element
DchPEBP11	chs-CMA1a	TTACTTAA	963	8	+	Daucus carota	part of a light responsive element
DchPEBP8	chs-CMA1a	TTACTTAA	399	8	+	Daucus carota	part of a light responsive element
DchPEBP7	chs-CMA1a	TTACTTAA	649	8	-	Daucus carota	part of a light responsive element
DnoPEBP1	A-box	CCGTCC	358	6	-	Petroselinum crispum	cis-acting regulatory element
DnoPEBP1	A-box	CCGTCC	530	6	+	Petroselinum crispum	cis-acting regulatory element
DnoPEBP1	GATA-motif	AAGATAAGATT	1012	10	-	Arabidopsis thaliana	part of a light responsive element
DnoPEBP1	GATA-motif	GATAGGG	1234	7	-	Pisum sativum	part of a light responsive element
DnoPEBP1	MBS	CAACTG	1393	6	-	Arabidopsis thaliana	MYB binding site involved in drought-inducibility
DnoPEBP1	MBS	CAACTG	1641	6	-	Arabidopsis thaliana	MYB binding site involved in drought-inducibility
DnoPEBP1	TGACG-motif	TGACG	493	5	-	Hordeum vulgare	cis-acting regulatory element involved in the MeJA-responsiveness
DnoPEBP1	ABRE	CACGTG	1240	6	-	Arabidopsis thaliana	cis-acting element involved in the abscisic acid responsiveness
DnoPEBP1	ABRE	ACGTG	1241	5	+	Arabidopsis thaliana	cis-acting element involved in the abscisic acid responsiveness
DnoPEBP1	ABRE	GACACGTACGT	1657	10	-	Oryza sativa	cis-acting element involved in the abscisic acid responsiveness
DnoPEBP1	ABRE	ACGTG	1661	5	+	Arabidopsis thaliana	cis-acting element involved in the abscisic acid responsiveness
DnoPEBP1	G-box	CACGAC	450	6	+	Zea mays	cis-acting regulatory element involved in light responsiveness
DnoPEBP1	G-box	CACGTG	1240	6	-	Arabidopsis thaliana	cis-acting regulatory element involved in light responsiveness
DnoPEBP1	G-box	TACGTG	1660	6	+	Arabidopsis thaliana	cis-acting regulatory element involved in light responsiveness
DnoPEBP1	GT1-motif	GGTTAA	566	6	-	Arabidopsis thaliana	light responsive element
DnoPEBP1	RY-element	CATGCATG	1431	8	-	Helianthus annuus	cis-acting regulatory element involved in seed-specific regulation
DnoPEBP1	CGTCA-motif	CGTCA	493	5	+	Hordeum vulgare	cis-acting regulatory element involved in the MeJA-responsiveness
DnoPEBP1	Box 4	ATTAAT	85	6	+	Petroselinum crispum	part of a conserved DNA module involved in light responsiveness
DnoPEBP1	Box 4	ATTAAT	982	6	+	Petroselinum crispum	part of a conserved DNA module involved in light responsiveness
DnoPEBP1	Box 4	ATTAAT	1053	6	-	Petroselinum crispum	part of a conserved DNA module involved in light responsiveness
DnoPEBP1	Box 4	ATTAAT	1856	6	-	Petroselinum crispum	part of a conserved DNA module involved in light responsiveness
DnoPEBP1	G-Box	CACGTG	1240	6	-	Pisum sativum	cis-acting regulatory element involved in light responsiveness
DnoPEBP1	Sp1	GGGCGG	1469	6	+	Oryza sativa	light responsive element
DnoPEBP1	I-box	GTATAAGGCC	716	9	+	Larix laricina	part of a light responsive element
DnoPEBP1	I-box	AAGATAAGGCT	1806	10	+	Gossypium hirsutum	part of a light responsive element
DnoPEBP2	ARE	AAACCA	103	6	+	Zea mays	cis-acting regulatory element essential for the anaerobic induction
DnoPEBP2	ARE	AAACCA	485	6	+	Zea mays	cis-acting regulatory element essential for the anaerobic induction
DnoPEBP2	ARE	AAACCA	505	6	+	Zea mays	cis-acting regulatory element essential for the anaerobic induction
DnoPEBP2	ARE	AAACCA	588	6	-	Zea mays	cis-acting regulatory element essential for the anaerobic induction
DnoPEBP2	ARE	AAACCA	671	6	-	Zea mays	cis-acting regulatory element essential for the anaerobic induction
DnoPEBP2	ARE	AAACCA	902	6	-	Zea mays	cis-acting regulatory element essential for the anaerobic induction
DnoPEBP2	ARE	AAACCA	1058	6	-	Zea mays	cis-acting regulatory element essential for the anaerobic induction
DnoPEBP2	ARE	AAACCA	1103	6	-	Zea mays	cis-acting regulatory element essential for the anaerobic induction
DnoPEBP2	ARE	AAACCA	1150	6	-	Zea mays	cis-acting regulatory element essential for the anaerobic induction
DnoPEBP2	I-box	AGATAAGG	1861	8	+	Triticum aestivum	part of a light responsive element
DnoPEBP2	AE-box	AGAAACAA	601	8	-	Arabidopsis thaliana	part of a module for light response
DnoPEBP2	ATC-motif	TGCTATCCA	61	9	-	Pisum sativum	part of a conserved DNA module involved in light responsiveness
DnoPEBP2	TCA-element	CCATCTTTTT	1360	9	-	Nicotiana tabacum	cis-acting element involved in salicylic acid responsiveness
DnoPEBP2	ABRE	GCAACGTGTC	67	9	+	Hordeum vulgare	cis-acting element involved in the abscisic acid responsiveness
DnoPEBP2	CCAAT-box	CAACGG	778	6	+	Hordeum vulgare	MYBHv1 binding site
DnoPEBP2	MRE	AACCTAA	935	7	-	Petroselinum crispum	MYB binding site involved in light responsiveness
DnoPEBP2	GARE-motif	TCTGTTG	92	7	-	Brassica oleracea	gibberellin-responsive element
DnoPEBP3	TC-rich repeats	ATTCTCTAAC	269	9	-	Nicotiana tabacum	cis-acting element involved in defense and stress responsiveness
DnoPEBP3	CAT-box	GCCACT	1921	6	+	Arabidopsis thaliana	cis-acting regulatory element related to meristem expression
DnoPEBP3	Box II	ACACGTTGT	783	9	+	Sinapis alba	part of a light responsive element
DnoPEBP3	O2-site	GATGA(C/T)(A/G)TG(A/G)	1950	8	-	Zea mays	cis-acting regulatory element involved in zein metabolism regulation
DnoPEBP3	CGTCA-motif	CGTCA	1683	5	-	Hordeum vulgare	cis-acting regulatory element involved in the MeJA-responsiveness
DnoPEBP3	TCT-motif	TCTTAC	187	6	-	Arabidopsis thaliana	part of a light responsive element
DnoPEBP3	TCT-motif	TCTTAC	369	6	+	Arabidopsis thaliana	part of a light responsive element
DnoPEBP3	TCT-motif	TCTTAC	1027	6	+	Arabidopsis thaliana	part of a light responsive element
DnoPEBP3	G-Box	CACGTT	784	6	+	Pisum sativum	cis-acting regulatory element involved in light responsiveness
DnoPEBP3	G-Box	CACGTG	806	6	+	Pisum sativum	cis-acting regulatory element involved in light responsiveness
DnoPEBP3	ARE	AAACCA	528	6	+	Zea mays	cis-acting regulatory element essential for the anaerobic induction
DnoPEBP3	Box 4	ATTAAT	720	6	+	Petroselinum crispum	part of a conserved DNA module involved in light responsiveness
DnoPEBP3	Box 4	ATTAAT	1471	6	-	Petroselinum crispum	part of a conserved DNA module involved in light responsiveness
DnoPEBP3	Box 4	ATTAAT	1527	6	-	Petroselinum crispum	part of a conserved DNA module involved in light responsiveness
DnoPEBP3	Gap-box	CAAATGAA(A/G)A	1380	9.5	-	Arabidopsis thaliana	part of a light responsive element
DnoPEBP3	G-box	GCCACGTGGA	804	9	-	Arabidopsis thaliana	cis-acting regulatory element involved in light responsiveness
DnoPEBP3	G-box	CACGTG	806	6	+	Arabidopsis thaliana	cis-acting regulatory element involved in light responsiveness
DnoPEBP3	GT1-motif	GGTTAA	917	6	+	Arabidopsis thaliana	light responsive element
DnoPEBP3	GT1-motif	GGTTAA	981	6	+	Arabidopsis thaliana	light responsive element
DnoPEBP3	GT1-motif	GGTTAAT	1356	7	-	Avena sativa	light responsive element
DnoPEBP3	GT1-motif	GGTTAA	1357	6	-	Arabidopsis thaliana	light responsive element
DnoPEBP3	CCAAT-box	CAACGG	994	6	-	Hordeum vulgare	MYBHv1 binding site
DnoPEBP3	TGACG-motif	TGACG	1683	5	+	Hordeum vulgare	cis-acting regulatory element involved in the MeJA-responsiveness
DnoPEBP3	ABRE	ACGTG	784	5	-	Arabidopsis thaliana	cis-acting element involved in the abscisic acid responsiveness
DnoPEBP3	ABRE	CACGTG	806	6	+	Arabidopsis thaliana	cis-acting element involved in the abscisic acid responsiveness
DnoPEBP3	ABRE	ACGTG	807	5	+	Arabidopsis thaliana	cis-acting element involved in the abscisic acid responsiveness
DnoPEBP4	CGTCA-motif	CGTCA	952	5	-	Hordeum vulgare	cis-acting regulatory element involved in the MeJA-responsiveness
DnoPEBP4	TCT-motif	TCTTAC	275	6	-	Arabidopsis thaliana	part of a light responsive element
DnoPEBP4	TCT-motif	TCTTAC	1449	6	+	Arabidopsis thaliana	part of a light responsive element
DnoPEBP4	Box 4	ATTAAT	436	6	+	Petroselinum crispum	part of a conserved DNA module involved in light responsiveness
DnoPEBP4	A-box	CCGTCC	315	6	-	Petroselinum crispum	cis-acting regulatory element
DnoPEBP4	A-box	CCGTCC	406	6	+	Petroselinum crispum	cis-acting regulatory element
DnoPEBP4	P-box	CCTTTTG	1695	7	-	Oryza sativa	gibberellin-responsive element
DnoPEBP4	ACE	CTAACGTATT	439	9	-	Petroselinum crispum	cis-acting element involved in light responsiveness
DnoPEBP4	TGACG-motif	TGACG	952	5	+	Hordeum vulgare	cis-acting regulatory element involved in the MeJA-responsiveness
DnoPEBP4	LAMP-element	CTTTATCA	1373	8	+	Pisum sativum	part of a light responsive element
DnoPEBP5	Box 4	ATTAAT	982	6	+	Petroselinum crispum	part of a conserved DNA module involved in light responsiveness
DnoPEBP5	Box 4	ATTAAT	1117	6	-	Petroselinum crispum	part of a conserved DNA module involved in light responsiveness
DnoPEBP5	Box 4	ATTAAT	1594	6	-	Petroselinum crispum	part of a conserved DNA module involved in light responsiveness
DnoPEBP5	ARE	AAACCA	44	6	+	Zea mays	cis-acting regulatory element essential for the anaerobic induction
DnoPEBP5	ARE	AAACCA	135	6	+	Zea mays	cis-acting regulatory element essential for the anaerobic induction
DnoPEBP5	ARE	AAACCA	802	6	+	Zea mays	cis-acting regulatory element essential for the anaerobic induction
DnoPEBP5	ARE	AAACCA	1952	6	-	Zea mays	cis-acting regulatory element essential for the anaerobic induction
DnoPEBP5	RY-element	CATGCATG	1494	8	-	Helianthus annuus	cis-acting regulatory element involved in seed-specific regulation
DnoPEBP5	CGTCA-motif	CGTCA	668	5	-	Hordeum vulgare	cis-acting regulatory element involved in the MeJA-responsiveness
DnoPEBP5	CAT-box	GCCACT	535	6	-	Arabidopsis thaliana	cis-acting regulatory element related to meristem expression
DnoPEBP5	CAT-box	GCCACT	598	6	-	Arabidopsis thaliana	cis-acting regulatory element related to meristem expression
DnoPEBP5	TGACG-motif	TGACG	668	5	+	Hordeum vulgare	cis-acting regulatory element involved in the MeJA-responsiveness
DnoPEBP5	ABRE	ACGTG	509	5	+	Arabidopsis thaliana	cis-acting element involved in the abscisic acid responsiveness
DnoPEBP5	ACE	CTAACGTATT	722	9	-	Petroselinum crispum	cis-acting element involved in light responsiveness
DnoPEBP5	GC-motif	CCCCCG	203	6	+	Zea mays	enhancer-like element involved in anoxic specific inducibility
DnoPEBP5	G-box	TACGTG	508	6	+	Arabidopsis thaliana	cis-acting regulatory element involved in light responsiveness
DnoPEBP5	GT1-motif	GGTTAA	1091	6	-	Arabidopsis thaliana	light responsive element
DnoPEBP5	GT1-motif	GGTTAAT	1859	7	-	Avena sativa	light responsive element
DnoPEBP5	GT1-motif	GGTTAA	1860	6	-	Arabidopsis thaliana	light responsive element
DnoPEBP5	P-box	CCTTTTG	1626	7	-	Oryza sativa	gibberellin-responsive element
DnoPEBP5	GTGGC-motif	GATTCTGTGGC	1844	10	+	Spinacia oleracea	part of a light responsive element
DnoPEBP5	CCAAT-box	CAACGG	652	6	+	Hordeum vulgare	MYBHv1 binding site
DnoPEBP5	GATA-motif	GATAGGG	1221	7	+	Pisum sativum	part of a light responsive element
DnoPEBP6	Box 4	ATTAAT	981	6	+	Petroselinum crispum	part of a conserved DNA module involved in light responsiveness
DnoPEBP6	Box 4	ATTAAT	1116	6	-	Petroselinum crispum	part of a conserved DNA module involved in light responsiveness
DnoPEBP6	Box 4	ATTAAT	1593	6	-	Petroselinum crispum	part of a conserved DNA module involved in light responsiveness
DnoPEBP6	ARE	AAACCA	41	6	+	Zea mays	cis-acting regulatory element essential for the anaerobic induction
DnoPEBP6	ARE	AAACCA	133	6	+	Zea mays	cis-acting regulatory element essential for the anaerobic induction
DnoPEBP6	ARE	AAACCA	801	6	+	Zea mays	cis-acting regulatory element essential for the anaerobic induction
DnoPEBP6	ARE	AAACCA	1952	6	-	Zea mays	cis-acting regulatory element essential for the anaerobic induction
DnoPEBP6	CGTCA-motif	CGTCA	666	5	-	Hordeum vulgare	cis-acting regulatory element involved in the MeJA-responsiveness
DnoPEBP6	RY-element	CATGCATG	1493	8	-	Helianthus annuus	cis-acting regulatory element involved in seed-specific regulation
DnoPEBP6	AE-box	AGAAACAA	1984	8	-	Arabidopsis thaliana	part of a module for light response
DnoPEBP6	CAT-box	GCCACT	533	6	-	Arabidopsis thaliana	cis-acting regulatory element related to meristem expression
DnoPEBP6	CAT-box	GCCACT	596	6	-	Arabidopsis thaliana	cis-acting regulatory element related to meristem expression
DnoPEBP6	ABRE	ACGTG	507	5	+	Arabidopsis thaliana	cis-acting element involved in the abscisic acid responsiveness
DnoPEBP6	ABRE	AACCCGG	1600	7	+	Arabidopsis thaliana	cis-acting element involved in the abscisic acid responsiveness
DnoPEBP6	TGACG-motif	TGACG	666	5	+	Hordeum vulgare	cis-acting regulatory element involved in the MeJA-responsiveness
DnoPEBP6	ACE	CTAACGTATT	721	9	-	Petroselinum crispum	cis-acting element involved in light responsiveness
DnoPEBP6	GT1-motif	GGTTAA	1090	6	-	Arabidopsis thaliana	light responsive element
DnoPEBP6	GT1-motif	GGTTAAT	1859	7	-	Avena sativa	light responsive element
DnoPEBP6	GT1-motif	GGTTAA	1860	6	-	Arabidopsis thaliana	light responsive element
DnoPEBP6	G-box	TACGTG	506	6	+	Arabidopsis thaliana	cis-acting regulatory element involved in light responsiveness
DnoPEBP6	GC-motif	CCCCCG	201	6	+	Zea mays	enhancer-like element involved in anoxic specific inducibility
DnoPEBP6	GTGGC-motif	GATTCTGTGGC	1844	10	+	Spinacia oleracea	part of a light responsive element
DnoPEBP6	CCAAT-box	CAACGG	650	6	+	Hordeum vulgare	MYBHv1 binding site
DnoPEBP6	P-box	CCTTTTG	1626	7	-	Oryza sativa	gibberellin-responsive element
DnoPEBP6	GATA-motif	GATAGGG	1220	7	+	Pisum sativum	part of a light responsive element
DnoPEBP7	CGTCA-motif	CGTCA	546	5	-	Hordeum vulgare	cis-acting regulatory element involved in the MeJA-responsiveness
DnoPEBP7	CGTCA-motif	CGTCA	1280	5	+	Hordeum vulgare	cis-acting regulatory element involved in the MeJA-responsiveness
DnoPEBP7	Box 4	ATTAAT	434	6	+	Petroselinum crispum	part of a conserved DNA module involved in light responsiveness
DnoPEBP7	Box 4	ATTAAT	803	6	+	Petroselinum crispum	part of a conserved DNA module involved in light responsiveness
DnoPEBP7	Box 4	ATTAAT	878	6	+	Petroselinum crispum	part of a conserved DNA module involved in light responsiveness
DnoPEBP7	Box 4	ATTAAT	1313	6	-	Petroselinum crispum	part of a conserved DNA module involved in light responsiveness
DnoPEBP7	Box 4	ATTAAT	1386	6	-	Petroselinum crispum	part of a conserved DNA module involved in light responsiveness
DnoPEBP7	Box 4	ATTAAT	1592	6	-	Petroselinum crispum	part of a conserved DNA module involved in light responsiveness
DnoPEBP7	Box 4	ATTAAT	1765	6	-	Petroselinum crispum	part of a conserved DNA module involved in light responsiveness
DnoPEBP7	ARE	AAACCA	922	6	-	Zea mays	cis-acting regulatory element essential for the anaerobic induction
DnoPEBP7	ARE	AAACCA	1236	6	+	Zea mays	cis-acting regulatory element essential for the anaerobic induction
DnoPEBP7	GATA-motif	AAGATAAGATT	1768	10	+	Arabidopsis thaliana	part of a light responsive element
DnoPEBP7	ABRE	ACGTG	1278	5	-	Arabidopsis thaliana	cis-acting element involved in the abscisic acid responsiveness
DnoPEBP7	GA-motif	ATAGATAA	1719	8	+	Arabidopsis thaliana	part of a light responsive element
DnoPEBP7	TGACG-motif	TGACG	546	5	+	Hordeum vulgare	cis-acting regulatory element involved in the MeJA-responsiveness
DnoPEBP7	TGACG-motif	TGACG	1280	5	-	Hordeum vulgare	cis-acting regulatory element involved in the MeJA-responsiveness
DnoPEBP7	G-box	CACGTC	1278	6	+	Zea mays	cis-acting regulatory element involved in light responsiveness
DnoPEBP7	MRE	AACCTAA	1219	7	-	Petroselinum crispum	MYB binding site involved in light responsiveness
DnoPEBP7	ATCT-motif	AATCTAATCC	1316	9	+	Pisum sativum	part of a conserved DNA module involved in light responsiveness
DnoPEBP7	AuxRE	TGTCTCAATAAG	488	11	+	Glycine max	part of an auxin-responsive element
DnoPEBP8	CAT-box	GCCACT	769	6	-	Arabidopsis thaliana	cis-acting regulatory element related to meristem expression
DnoPEBP8	AE-box	AGAAACAA	807	8	-	Arabidopsis thaliana	part of a module for light response
DnoPEBP8	chs-CMA1a	TTACTTAA	401	8	+	Daucus carota	part of a light responsive element
DnoPEBP8	ATC-motif	AGCTATCCA	469	9	+	Arabidopsis thaliana	part of a conserved DNA module involved in light responsiveness
DnoPEBP8	AuxRR-core	GGTCCAT	1088	7	-	Nicotiana tabacum	cis-acting regulatory element involved in auxin responsiveness
DnoPEBP8	CGTCA-motif	CGTCA	1491	5	-	Hordeum vulgare	cis-acting regulatory element involved in the MeJA-responsiveness
DnoPEBP8	G-Box	CACGTG	1472	6	-	Pisum sativum	cis-acting regulatory element involved in light responsiveness
DnoPEBP8	G-Box	CACGTT	1578	6	-	Pisum sativum	cis-acting regulatory element involved in light responsiveness
DnoPEBP8	ARE	AAACCA	73	6	+	Zea mays	cis-acting regulatory element essential for the anaerobic induction
DnoPEBP8	ARE	AAACCA	1198	6	+	Zea mays	cis-acting regulatory element essential for the anaerobic induction
DnoPEBP8	ARE	AAACCA	1353	6	+	Zea mays	cis-acting regulatory element essential for the anaerobic induction
DnoPEBP8	AT-rich element	ATAGAAATCAA	1189	10	+	Glycine max	binding site of AT-rich DNA binding protein (ATBP-1)
DnoPEBP8	Box 4	ATTAAT	408	6	+	Petroselinum crispum	part of a conserved DNA module involved in light responsiveness
DnoPEBP8	Box 4	ATTAAT	512	6	+	Petroselinum crispum	part of a conserved DNA module involved in light responsiveness
DnoPEBP8	GATA-motif	GATAGGG	835	7	-	Pisum sativum	part of a light responsive element
DnoPEBP8	P-box	CCTTTTG	1930	7	+	Oryza sativa	gibberellin-responsive element
DnoPEBP8	AACA_motif	TAACAAACTCCA	219	11	+	Oryza sativa	involved in endosperm-specific negative expression
DnoPEBP8	G-box	CACGTG	1472	6	-	Arabidopsis thaliana	cis-acting regulatory element involved in light responsiveness
DnoPEBP8	GT1-motif	GGTTAAT	943	7	-	Avena sativa	light responsive element
DnoPEBP8	GT1-motif	GGTTAA	944	6	-	Arabidopsis thaliana	light responsive element
DnoPEBP8	TATC-box	TATCCCA	1654	7	+	Oryza sativa	cis-acting element involved in gibberellin-responsiveness
DnoPEBP8	chs-CMA2a	TCACTTGA	1836	8	+	Petroselinum crispum	part of a light responsive element
DnoPEBP8	TGACG-motif	TGACG	1491	5	+	Hordeum vulgare	cis-acting regulatory element involved in the MeJA-responsiveness
DnoPEBP8	GA-motif	ATAGATAA	67	8	+	Arabidopsis thaliana	part of a light responsive element
DnoPEBP8	ABRE	CACGTG	1472	6	-	Arabidopsis thaliana	cis-acting element involved in the abscisic acid responsiveness
DnoPEBP8	ABRE	ACGTG	1473	5	+	Arabidopsis thaliana	cis-acting element involved in the abscisic acid responsiveness
DnoPEBP8	ABRE	ACGTG	1579	5	+	Arabidopsis thaliana	cis-acting element involved in the abscisic acid responsiveness
DnoPEBP9	TCT-motif	TCTTAC	35	6	-	Arabidopsis thaliana	part of a light responsive element
DnoPEBP9	TCT-motif	TCTTAC	357	6	-	Arabidopsis thaliana	part of a light responsive element
DnoPEBP9	AT-rich element	ATAGAAATCAA	1518	10	+	Glycine max	binding site of AT-rich DNA binding protein (ATBP-1)
DnoPEBP9	I-box	TGATAATGT	631	9	+	Solanum tuberosum	part of a light responsive element
DnoPEBP9	ARE	AAACCA	1381	6	+	Zea mays	cis-acting regulatory element essential for the anaerobic induction
DnoPEBP9	ARE	AAACCA	1754	6	+	Zea mays	cis-acting regulatory element essential for the anaerobic induction
DnoPEBP9	CAT-box	GCCACT	664	6	+	Arabidopsis thaliana	cis-acting regulatory element related to meristem expression
DnoPEBP9	TGA-element	AACGAC	1265	6	-	Brassica oleracea	auxin-responsive element
DnoPEBP9	LTR	CCGAAA	688	6	-	Hordeum vulgare	cis-acting element involved in low-temperature responsiveness
DnoPEBP9	LTR	CCGAAA	784	6	-	Hordeum vulgare	cis-acting element involved in low-temperature responsiveness
DnoPEBP9	LTR	CCGAAA	979	6	-	Hordeum vulgare	cis-acting element involved in low-temperature responsiveness
DnoPEBP9	LTR	CCGAAA	990	6	-	Hordeum vulgare	cis-acting element involved in low-temperature responsiveness
DnoPEBP9	LTR	CCGAAA	1066	6	-	Hordeum vulgare	cis-acting element involved in low-temperature responsiveness
DnoPEBP9	LTR	CCGAAA	1121	6	-	Hordeum vulgare	cis-acting element involved in low-temperature responsiveness
DnoPEBP9	CGTCA-motif	CGTCA	1617	5	+	Hordeum vulgare	cis-acting regulatory element involved in the MeJA-responsiveness
DnoPEBP9	G-box	CACGAC	1127	6	-	Zea mays	cis-acting regulatory element involved in light responsiveness
DnoPEBP9	GT1-motif	GGTTAA	1003	6	+	Arabidopsis thaliana	light responsive element
DnoPEBP9	GT1-motif	GGTTAA	1005	6	-	Arabidopsis thaliana	light responsive element
DnoPEBP9	TGACG-motif	TGACG	1617	5	-	Hordeum vulgare	cis-acting regulatory element involved in the MeJA-responsiveness
DnoPEBP9	ABRE	TACGGTC	1081	7	-	Arabidopsis thaliana	cis-acting element involved in the abscisic acid responsiveness
DnoPEBP9	TATC-box	TATCCCA	45	7	+	Oryza sativa	cis-acting element involved in gibberellin-responsiveness
DnoPEBP9	TATC-box	TATCCCA	1572	7	+	Oryza sativa	cis-acting element involved in gibberellin-responsiveness
DnoPEBP9	GATA-motif	AAGGATAAGG	670	9	+	Solanum tuberosum	part of a light responsive element
DnoPEBP9	GATA-motif	GATAGGA	1809	7	-	Arabidopsis thaliana	part of a light responsive element
DnoPEBP9	AT1-motif	AATTATTTTTTATT	1186	13	+	Solanum tuberosum	part of a light responsive module
DnoPEBP10	TGACG-motif	TGACG	1224	5	-	Hordeum vulgare	cis-acting regulatory element involved in the MeJA-responsiveness
DnoPEBP10	TGACG-motif	TGACG	1750	5	-	Hordeum vulgare	cis-acting regulatory element involved in the MeJA-responsiveness
DnoPEBP10	TCA-element	CCATCTTTTT	732	9	+	Nicotiana tabacum	cis-acting element involved in salicylic acid responsiveness
DnoPEBP10	TCA-element	CCATCTTTTT	903	9	-	Nicotiana tabacum	cis-acting element involved in salicylic acid responsiveness
DnoPEBP10	ABRE	ACGTG	1757	5	-	Arabidopsis thaliana	cis-acting element involved in the abscisic acid responsiveness
DnoPEBP10	ABRE	CACGTG	1786	6	-	Arabidopsis thaliana	cis-acting element involved in the abscisic acid responsiveness
DnoPEBP10	ABRE	ACGTG	1787	5	+	Arabidopsis thaliana	cis-acting element involved in the abscisic acid responsiveness
DnoPEBP10	G-box	TACGTG	1757	6	-	Arabidopsis thaliana	cis-acting regulatory element involved in light responsiveness
DnoPEBP10	G-box	CACGTG	1786	6	-	Arabidopsis thaliana	cis-acting regulatory element involved in light responsiveness
DnoPEBP10	GC-motif	CCCCCG	46	6	-	Zea mays	enhancer-like element involved in anoxic specific inducibility
DnoPEBP10	MBS	CAACTG	225	6	+	Arabidopsis thaliana	MYB binding site involved in drought-inducibility
DnoPEBP10	Box 4	ATTAAT	504	6	+	Petroselinum crispum	part of a conserved DNA module involved in light responsiveness
DnoPEBP10	G-Box	CACGTG	1786	6	-	Pisum sativum	cis-acting regulatory element involved in light responsiveness
DnoPEBP10	ARE	AAACCA	429	6	-	Zea mays	cis-acting regulatory element essential for the anaerobic induction
DnoPEBP10	ARE	AAACCA	578	6	-	Zea mays	cis-acting regulatory element essential for the anaerobic induction
DnoPEBP10	ARE	AAACCA	1166	6	-	Zea mays	cis-acting regulatory element essential for the anaerobic induction
DnoPEBP10	TCT-motif	TCTTAC	937	6	+	Arabidopsis thaliana	part of a light responsive element
DnoPEBP10	CGTCA-motif	CGTCA	1224	5	+	Hordeum vulgare	cis-acting regulatory element involved in the MeJA-responsiveness
DnoPEBP10	CGTCA-motif	CGTCA	1750	5	+	Hordeum vulgare	cis-acting regulatory element involved in the MeJA-responsiveness
DnoPEBP10	AE-box	AGAAACAA	1374	8	-	Arabidopsis thaliana	part of a module for light response
DnoPEBP10	TCCC-motif	TCTCCCT	1134	7	-	Spinacia oleracea	part of a light responsive element
DnoPEBP11	CGTCA-motif	CGTCA	790	5	-	Hordeum vulgare	cis-acting regulatory element involved in the MeJA-responsiveness
DnoPEBP11	AE-box	AGAAACTT	1798	8	+	Arabidopsis thaliana	part of a module for light response
DnoPEBP11	TGA-element	AACGAC	784	6	+	Brassica oleracea	auxin-responsive element
DnoPEBP11	TCT-motif	TCTTAC	1834	6	-	Arabidopsis thaliana	part of a light responsive element
DnoPEBP11	AT-rich element	ATAGAAATCAA	177	11	+	Glycine max	binding site of AT-rich DNA binding protein (ATBP-1)
DnoPEBP11	AT-rich element	ATAGAAATCAA	724	10	+	Glycine max	binding site of AT-rich DNA binding protein (ATBP-1)
DnoPEBP11	GARE-motif	TCTGTTG	777	7	-	Brassica oleracea	gibberellin-responsive element
DnoPEBP11	MBS	CAACTG	1065	6	-	Arabidopsis thaliana	MYB binding site involved in drought-inducibility
DnoPEBP11	MBS	CAACTG	1827	6	+	Arabidopsis thaliana	MYB binding site involved in drought-inducibility
DnoPEBP11	GATA-motif	AAGGATAAGG	33	9	+	Solanum tuberosum	part of a light responsive element
DnoPEBP11	GATA-motif	AAGATAAGATT	1131	10	+	Arabidopsis thaliana	part of a light responsive element
DnoPEBP11	GATA-motif	GATAGGA	1235	7	-	Arabidopsis thaliana	part of a light responsive element
DnoPEBP11	HD-Zip 1	CAAT(A/T)ATTG	7	8	+	Arabidopsis thaliana	element involved in differentiation of the palisade mesophyll cells
DnoPEBP11	LAMP-element	CTTTATCA	966	8	-	Pisum sativum	part of a light responsive element
DnoPEBP11	ABRE	ACGTG	19	5	-	Arabidopsis thaliana	cis-acting element involved in the abscisic acid responsiveness
DnoPEBP11	ABRE	ACGTG	1740	5	-	Arabidopsis thaliana	cis-acting element involved in the abscisic acid responsiveness
DnoPEBP11	TCA-element	TCAGAAGAGG	1973	9	-	Brassica oleracea	cis-acting element involved in salicylic acid responsiveness
DnoPEBP11	TGACG-motif	TGACG	790	5	+	Hordeum vulgare	cis-acting regulatory element involved in the MeJA-responsiveness
DnoPEBP11	GT1-motif	GGTTAAT	440	7	-	Avena sativa	light responsive element
DnoPEBP11	GT1-motif	GGTTAA	441	6	-	Arabidopsis thaliana	light responsive element
DnoPEBP11	GT1-motif	GGTTAAT	1903	7	+	Avena sativa	light responsive element
DnoPEBP11	G-box	TACGTG	19	6	-	Arabidopsis thaliana	cis-acting regulatory element involved in light responsiveness
DnoPEBP11	G-box	CACGTC	1740	6	+	Zea mays	cis-acting regulatory element involved in light responsiveness
DnoPEBP11	3-AF1 binding site	TAAGAGAGGAA	1835	10	+	Solanum tuberosum	light responsive element
