# Supplementary material for: Genome-Wide Identification of PEBP Gene Family in Two Dendrobium Species and Expression Patterns in Dendrobium chrysotoxum
Source: Int J Mol Sci. 2023 Dec 14;24(24):17463. doi: 10.3390/ijms242417463 (PMC10743876; doi:10.3390/ijms242417463)
Supplement: Supplementary file 1 [file ijms-24-17463-s001.zip › Table S3.xlsx]

## Sheet: Sheet1
Table S3. The FPKM values of PEBPs in D. chrysotoxum
geneID	S1Pe	S1Se	S1Ov	S1Gy	S1Lip	S2Pe	S2Se	S2Ov	S2Gy	S2Lip	S3Pe	S3Se	S3Ov	S3Gy	S3Lip
DchPEBP1	0.08	0.17	0.12	0.06	0.23	0.4	0.74	0.49	0	0.84	0.63	0.76	0.45	0	0.51
DchPEBP2	3.71	5.71	1.08	0.1	0.67	3.22	2.53	0.48	0	0.52	0.47	0.63	0.25	0	0.74
DchPEBP3	2.71	3	0	0	0.04	1.84	0.41	1.11	0.82	1.95	2	2	2	2.41	1.91
DchPEBP4	1.6	1.54	0	0	0	0	0	0	0	0	0	0.52	0	0	0.62
DchPEBP5	0.49	0.66	0.08	0	0	0	0	0	0	0	0	0	0	0	0
DchPEBP6	0	0.11	0	0	0	0	0	0	0.16	0.3	0	0.1	0.09	0.1	0.24
DchPEBP7	0.08	0.92	0.25	0	0.66	5.23	3.36	0.62	2.39	0.55	1.83	1.76	0.86	0	2.14
DchPEBP8	5.28	28.51	1.43	1.07	1.62	2.29	2.54	1.75	1.86	2.21	2.04	2.22	1.53	1.48	2.05
DchPEBP9	0.37	0.28	60.17	8.08	17.56	0.37	0.57	0.23	1.88	1.05	0.68	1.5	0.76	0.27	2.72
DchPEBP10	0	0.1	0.58	0.29	0	0.27	0.1	0	0.21	0	0.23	0.41	0.24	0	0.63
DchPEBP11	0.1	0.19	0.2	70.51	0.19	35.98	0.1	37.85	25.62	39.06	32.35	32.62	33.95	32.97	33.91
