# Supplementary material for: Genome-Wide Identification of PEBP Gene Family in Two Dendrobium Species and Expression Patterns in Dendrobium chrysotoxum
Source: Int J Mol Sci. 2023 Dec 14;24(24):17463. doi: 10.3390/ijms242417463 (PMC10743876; doi:10.3390/ijms242417463)
Supplement: Supplementary file 1 [file ijms-24-17463-s001.zip › Table S4.xlsx]

## Sheet: Sheet1
Table S4. qRT-PCR primers
Gene name	Gene ID		Primer(5'to3')
DchPEBP7	Maker89286F	F	AAGGGAAGGGAGACGGTGAG
	Maker89286R	R	CGCTGGGCGTTGAAATAGA
DchPEBP8	Maker59702F	F	CTCGGACAGGTGGTAGGTG
	Maker59702R	R	TCCAGTGCCATTGGTGATC
DchPEBP9	Maker97231F	F	CTCAGCAGTGGTGGAGCAG
	Maker97231R	R	TCACTTGGACTTGGAGCAT
Internal reference	Maker75111F（actin）	F	TTGGTCGTCCTCGTCATA
	Maker75111R（actin）	R	TCATCCCAGTTGCTCACA
